# Supplementary material for: Proteomic Properties Reveal Phyloecological Clusters of Archaea
Source: PLoS One. 2012 Oct 25;7(10):e48231. doi: 10.1371/journal.pone.0048231 (PMC3485053; doi:10.1371/journal.pone.0048231)
Supplement: Table S1 — Information on the archaeal species. The table provides the list of 57 archaeal species analyzed in this study; the links to HAMAP webpage, http://us.expasy.org/sprot/hamap/, where the proteomes have been described; the description of the ecological niches gathered from the original papers or databases; archaeal taxonomy according to NCBI taxonomy database, http://www.ncbi.nlm.nih.gov/taxonomy; and details of some analyses done in this study. (XLS) [file pone.0048231.s002.xls]

## Sheet: HAMAP code
Species	HAMAP code	Link to the proteome webpage
Aeropyrum pernix (strain K1)	AERPE	http://hamap.expasy.org/proteomes/AERPE.html
Archaeoglobus fulgidus (strain ATCC 49558 / VC-16 / DSM 4304 / JCM 9628 / NBRC 100126)	ARCFU	http://hamap.expasy.org/proteomes/ARCFU.html
Caldivirga maquilingensis (strain DSMZ 13496 / IC-167)	CALMQ	http://hamap.expasy.org/proteomes/CALMQ.html
Cenarchaeum symbiosum (strain A)	CENSY	http://hamap.expasy.org/proteomes/CENSY.html
Desulfurococcus kamchatkensis (strain 1221n / DSM 18924)	DESK1	http://hamap.expasy.org/proteomes/DESK1.html
Halorubrum lacusprofundi (strain ATCC 49239 / DSM 5036 / JCM 8891 / ACAM 34)	HALLT	http://hamap.expasy.org/proteomes/HALLT.html
Haloarcula marismortui (Halobacterium marismortui) (strain ATCC 43049 / DSM 3752 / JCM 8966)	HALMA	http://hamap.expasy.org/proteomes/HALMA.html
Halobacterium salinarium (Halobacterium halobium) (strain ATCC 700922 / JCM 11081 / NRC-1)	HALSA	http://hamap.expasy.org/proteomes/HALSA.html
Haloquadratum walsbyi (strain DSM 16790)	HALWD	http://hamap.expasy.org/proteomes/HALWD.html
Hyperthermus butylicus (strain DSM 5456 / JCM 9403)	HYPBU	http://hamap.expasy.org/proteomes/HYPBU.html
Ignicoccus hospitalis (strain KIN4/I / DSM 18386 / JCM 14125)	IGNH4	http://hamap.expasy.org/proteomes/IGNH4.html
Korarchaeum cryptofilum (strain OPF8)	KORCO	http://hamap.expasy.org/proteomes/KORCO.html
Methanococcus aeolicus (strain Nankai-3 / ATCC BAA-1280)	META3	http://hamap.expasy.org/proteomes/META3.html
Methanosarcina acetivorans (strain ATCC 35395 / DSM 2834 / JCM 12185 / C2A)	METAC	http://hamap.expasy.org/proteomes/METAC.html
Methanoregula boonei (strain 6A8)	METB6	http://hamap.expasy.org/proteomes/METB6.html
Methanosarcina barkeri (strain Fusaro / DSM 804)	METBF	http://hamap.expasy.org/proteomes/METBF.html
Methanococcoides burtonii (strain DSM 6242)	METBU	http://hamap.expasy.org/proteomes/METBU.html
Methanospirillum hungatei (strain JF-1 / DSM 864)	METHJ	http://hamap.expasy.org/proteomes/METHJ.html
Methanocaldococcus jannaschii (Methanococcus jannaschii) (strain ATCC 43067 / DSM 2661 / JAL-1 / JCM 10045 / NBRC 100440)	METJA	http://hamap.expasy.org/proteomes/METJA.html
Methanopyrus kandleri (strain AV19 / DSM 6324 / JCM 9639 / NBRC 100938)	METKA	http://hamap.expasy.org/proteomes/METKA.html
Methanocorpusculum labreanum (strain ATCC 43576 / DSM 4855 / Z)	METLZ	http://hamap.expasy.org/proteomes/METLZ.html
Methanosarcina mazei (Methanosarcina frisia) (strain ATCC BAA-159 / DSM 3647 / Goe1 / Go1 / JCM 11883 / OCM 88)	METMA	http://hamap.expasy.org/proteomes/METMA.html
Methanoculleus marisnigri (strain ATCC 35101 / DSM 1498 / JR1)	METMJ	http://hamap.expasy.org/proteomes/METMJ.html
Methanococcus maripaludis (strain S2 / LL)	METMP	http://hamap.expasy.org/proteomes/METMP.html
Methanosphaerula palustris (strain ATCC BAA-1556 / DSM 19958 / E1-9c)	METPE	http://hamap.expasy.org/proteomes/METPE.html
Methanobrevibacter smithii (strain PS / ATCC 35061 / DSM 861)	METS3	http://hamap.expasy.org/proteomes/METS3.html
Metallosphaera sedula (strain ATCC 51363 / DSM 5348)	METS5	http://hamap.expasy.org/proteomes/METS5.html
Methanosphaera stadtmanae (strain DSM 3091)	METST	http://hamap.expasy.org/proteomes/METST.html
Methanobacterium thermoautotrophicum (strain Delta H)	METTH	http://hamap.expasy.org/proteomes/METTH.html
Methanosaeta thermophila (strain DSM 6194 / PT)	METTP	http://hamap.expasy.org/proteomes/METTP.html
Methanococcus vannielii (strain SB / ATCC 35089 / DSM 1224)	METVS	http://hamap.expasy.org/proteomes/METVS.html
Nanoarchaeum equitans (strain Kin4-M)	NANEQ	http://hamap.expasy.org/proteomes/NANEQ.html
Natronomonas pharaonis (strain DSM 2160 / ATCC 35678)	NATPD	http://hamap.expasy.org/proteomes/NATPD.html
Nitrosopumilus maritimus (strain SCM1)	NITMS	http://hamap.expasy.org/proteomes/NITMS.html
Picrophilus torridus (strain ATCC 700027 / DSM 9790 / JCM 10055 / NBRC 100828)	PICTO	http://hamap.expasy.org/proteomes/PICTO.html
Pyrococcus abyssi (strain GE5 / Orsay)	PYRAB	http://hamap.expasy.org/proteomes/PYRAB.html
Pyrobaculum aerophilum (strain ATCC 51768 / IM2 / DSM 7523 / JCM 9630 / NBRC 100827)	PYRAE	http://hamap.expasy.org/proteomes/PYRAE.html
Pyrobaculum arsenaticum (strain DSM 13514 / JCM 11321)	PYRAR	http://hamap.expasy.org/proteomes/PYRAR.html
Pyrobaculum calidifontis (strain JCM 11548 / VA1)	PYRCJ	http://hamap.expasy.org/proteomes/PYRCJ.html
Pyrococcus furiosus (strain ATCC 43587 / DSM 3638 / JCM 8422 / Vc1)	PYRFU	http://hamap.expasy.org/proteomes/PYRFU.html
Pyrococcus horikoshii (strain OT3)	PYRHO	http://hamap.expasy.org/proteomes/PYRHO.html
Pyrobaculum islandicum (strain DSM 4184 / JCM 9189)	PYRIL	http://hamap.expasy.org/proteomes/PYRIL.html
Pyrococcus kodakaraensis (Thermococcus kodakaraensis) (strain KOD1)	PYRKO	http://hamap.expasy.org/proteomes/PYRKO.html
Staphylothermus marinus (strain ATCC 43588 / DSM 3639 / F1)	STAMF	http://hamap.expasy.org/proteomes/STAMF.html
Sulfolobus acidocaldarius (strain ATCC 33909 / DSM 639 / IFO 15157 / JCM 8929 / NCIB 11770)	SULAC	http://hamap.expasy.org/proteomes/SULAC.html
Sulfolobus islandicus (strain L.S.2.15 / Lassen #1)	SULIL	http://hamap.expasy.org/proteomes/SULIL.html
Sulfolobus islandicus (strain M.14.25 / Kamchatka #1)	SULIM	http://hamap.expasy.org/proteomes/SULIM.html
Sulfolobus islandicus (strain Y.N.15.51 / Yellowstone #2)	SULIN	http://hamap.expasy.org/proteomes/SULIN.html
Sulfolobus solfataricus (strain ATCC 35092 / DSM 1617 / JCM 11322 / P2)	SULSO	http://hamap.expasy.org/proteomes/SULSO.html
Sulfolobus tokodaii (strain DSM 16993 / JCM 10545 / NBRC 100140 / 7)	SULTO	http://hamap.expasy.org/proteomes/SULTO.html
Thermoplasma acidophilum (strain ATCC 25905 / AMRC-C165 / DSM 1728 / IFO 15155 / JCM 9062)	THEAC	http://hamap.expasy.org/proteomes/THEAC.html
Thermococcus gammatolerans (strain DSM 15229 / JCM 11827 / EJ3)	THEGJ	http://hamap.expasy.org/proteomes/THEGJ.html
Thermoproteus neutrophilus (strain DSM 2338 / JCM 9278 / V24Sta)	THENV	http://hamap.expasy.org/proteomes/THENV.html
Thermococcus onnurineus (strain NA1)	THEON	http://hamap.expasy.org/proteomes/THEON.html
Thermofilum pendens (strain Hrk 5)	THEPD	http://hamap.expasy.org/proteomes/THEPD.html
Thermococcus sibiricus (strain MM 739 / DSM 12597)	THESM	http://hamap.expasy.org/proteomes/THESM.html
Thermoplasma volcanium (strain ATCC 51530 / DSM 4299 / IFO 15438 / JCM 9571 / GSS1)	THEVO	http://hamap.expasy.org/proteomes/THEVO.html
UniProtKB/Swiss-Prot Release 57.7 of 01-Sep-2009
UniProtKB/TrEMBL Release 40.7 of 01-Sep-2009

## Sheet: Features
Species / Features	Average non-bonded energy per atom	Percentage of exposed residues	Average accessible surface area	Residue accessible surface area in folded protein	Number of hydrogen bond donors	Polarity	Hydrophilicity value	Polar requirement	Long range non-bonded energy per atom	Negative charge	Positive charge	Size	Normalized relative frequency of bend	Normalized frequency of beta-turn	Molecular weight	Relative mutability	Normalized frequency of coil	Average volume of buried residue	Conformational parameter of beta-turn	Residue volume	Optimized propensity to form reverse turn	The Chou-Fasman parameter of the coil conformation	Information measure for loop	Free energy in beta-strand region	Side chain volume	Average relative probability of helix	Alpha-helix indices	Relative frequency of occurrence	Helix-coil equilibrium constant	Normalized frequency of turn	Relative frequency in alpha-helix	Average non-bonded energy per residue	Bulkiness	Normalized relative frequency of coil	Normalized frequency of left-handed alpha-helix	Heat capacity	Free energy in alpha-helical region	Hydrophobicity factor	Normalized frequency of extended structure	Normalized frequency of beta-sheet, unweighted	Normalized frequency of beta-sheet	Information measure for pleated-sheet	Hydropathy index	Consensus normalized hydrophobicity scale	Average side chain orientation angle	Average interactions per side chain atom	Transfer free energy	Percentage of burieresidues	Net charge
AERPE	-1.7692	32.0275	45.502	41.3568	0.769877	8.28852	0.0184522	7.5106	-0.548597	0.120467	0.140716	4.71183	0.952467	0.935108	128.102	79.7065	0.971372	143.412	0.667491	136.416	1.22845	0.973913	-1.02067	0.901185	65.8304	1.03031	1.03993	0.0610669	0.918942	0.922133	1.02295	-13.5045	15.1339	0.914172	0.872614	39.5164	0.925948	1.21224	0.349131	1.00376	1.01085	-0.197686	0.00718703	-0.109326	87.0458	7.59195	-0.0976187	39.1618	0.0202488
ARCFU	-1.75543	33.4975	46.8475	42.4561	0.773597	8.37929	0.0657709	7.64427	-0.54319	0.139755	0.146757	4.85579	0.934057	0.922809	130.622	79.9486	0.947198	146.688	0.661923	139.906	1.23477	0.95825	-1.11559	0.86416	68.8916	1.05005	1.06202	0.0592842	0.934266	0.927466	1.04447	-13.7206	15.4232	0.905781	0.842563	41.1593	0.914095	1.25105	0.345382	1.00384	1.01547	-0.142071	-0.0601491	-0.115928	86.5976	7.42207	-0.13054	38.4517	0.00700229
CALMQ	-1.76836	32.1499	45.2393	41.6032	0.762478	8.21269	-0.112288	7.42172	-0.551773	0.105528	0.12706	4.82005	0.946422	0.944168	129.394	81.1305	0.975032	145.341	0.673156	138.752	1.20697	0.975453	-0.881276	0.86655	68.1196	1.0194	1.02761	0.0594686	0.922986	0.944785	1.01409	-13.6906	15.4959	0.93583	0.880064	40.6861	0.933737	1.29077	0.35039	1.02295	1.04578	0.173707	0.078548	-0.0829587	87.1074	7.51479	-0.0852163	39.467	0.0215319
CENSY	-1.75915	32.708	46.0903	42.3594	0.788859	8.46024	0.0693588	7.61817	-0.538564	0.119456	0.144379	4.6457	0.979622	0.974485	127.853	80.5632	0.983319	141.698	0.689835	134.433	1.28427	1.00136	-0.570131	0.91159	64.2617	1.01824	1.03143	0.0587517	0.899367	0.960489	1.01571	-13.3659	14.7314	0.948531	0.931685	39.9115	0.942305	1.1445	0.34349	0.990577	0.988962	-0.404776	-0.21229	-0.138047	86.3575	7.50071	-0.118778	38.2389	0.0249227
DESK1	-1.76225	32.9554	46.1756	42.2441	0.77885	8.25342	-0.0386989	7.47925	-0.549973	0.116443	0.141245	4.87353	0.942915	0.937485	130.275	80.4969	0.97087	146.577	0.671231	139.916	1.20003	0.973437	-0.9259	0.869703	68.9335	1.02522	1.03643	0.0594682	0.924343	0.940389	1.01948	-13.7495	15.5363	0.914944	0.854277	40.8717	0.93059	1.2963	0.350134	1.01978	1.03626	0.0975726	0.0105449	-0.100623	86.9825	7.46594	-0.110422	38.8396	0.0248023
HALLT	-1.76018	31.9772	45.1326	40.7508	0.751813	8.62572	0.141382	7.83773	-0.534317	0.173009	0.107222	4.48151	0.99008	0.963897	126.687	81.5164	0.971723	139.225	0.678601	131.562	1.39655	0.989243	-0.876202	0.910669	61.4798	1.03062	1.03702	0.0603695	0.895397	0.935954	1.02409	-13.2664	14.6856	0.922466	0.873209	38.6722	0.92977	1.05152	0.342023	0.984867	0.975487	-0.638576	-0.216612	-0.129565	85.8945	7.53344	-0.0965578	38.2643	-0.0657864
HALMA	-1.76093	31.965	45.0461	40.8635	0.752185	8.58792	0.0944644	7.78127	-0.535051	0.164542	0.102946	4.52007	0.983824	0.963435	126.998	81.7223	0.969882	139.687	0.679025	132.086	1.37371	0.988173	-0.866481	0.903326	62.0343	1.02823	1.03486	0.0600429	0.897137	0.939152	1.02457	-13.3154	14.7674	0.91666	0.858309	38.9787	0.930633	1.06109	0.343037	0.990465	0.98403	-0.540579	-0.205529	-0.123778	85.9085	7.51964	-0.0929112	38.2898	-0.0615956
HALSA	-1.76591	31.3615	44.4828	40.3594	0.735935	8.57649	0.0851299	7.75843	-0.535741	0.158555	0.106463	4.44354	0.98518	0.961792	125.755	82.1243	0.969485	138.011	0.675884	130.494	1.38997	0.986413	-0.89783	0.908753	60.7217	1.02781	1.03238	0.0604288	0.894366	0.933202	1.02217	-13.1945	14.6669	0.91291	0.857103	38.5074	0.929851	1.04509	0.343007	0.98928	0.984239	-0.543419	-0.150554	-0.117926	86.0016	7.60408	-0.0803831	38.7336	-0.0520919
HALWD	-1.75738	32.3975	45.4131	41.4579	0.779283	8.58801	0.0734082	7.75067	-0.535247	0.155182	0.10592	4.58962	0.979872	0.966022	127.674	82.9828	0.974629	140.65	0.680674	133.114	1.35595	0.991018	-0.782101	0.887164	63.0269	1.02338	1.02968	0.05926	0.89797	0.947122	1.02034	-13.3777	14.873	0.912579	0.844431	39.3006	0.932186	1.08141	0.343239	1.00016	0.994654	-0.401914	-0.225567	-0.12828	85.8595	7.46651	-0.100553	38.025	-0.0492614
HYPBU	-1.76605	32.5328	46.0066	41.8264	0.785461	8.28487	0.0141658	7.50916	-0.548593	0.120839	0.146196	4.79686	0.93847	0.922367	129.103	79.9595	0.963184	144.902	0.661174	137.985	1.21993	0.963495	-1.1359	0.891255	67.1536	1.03871	1.04715	0.0606236	0.926331	0.913647	1.03194	-13.6046	15.3477	0.883684	0.821096	39.8987	0.918873	1.23891	0.349686	1.00644	1.01903	-0.108266	-0.00183835	-0.115058	86.9001	7.57579	-0.10775	38.8752	0.0253571
IGNH4	-1.75729	33.6301	46.9576	42.5656	0.760979	8.36677	0.0753545	7.61952	-0.540083	0.132529	0.150242	4.82685	0.943229	0.92852	129.439	78.9833	0.951936	145.245	0.664513	138.731	1.22267	0.9648	-1.12811	0.891941	67.7172	1.04466	1.05765	0.0605617	0.925758	0.92617	1.04094	-13.5876	15.4077	0.899286	0.835428	40.8193	0.920653	1.24546	0.346462	0.994656	1.00593	-0.300573	-0.0700616	-0.118563	86.2921	7.46166	-0.138031	38.2827	0.0177122
KORCO	-1.75963	33.0553	46.4309	42.1634	0.788927	8.32866	0.0564844	7.57986	-0.546639	0.133285	0.144293	4.81722	0.945724	0.93703	130.143	80.0741	0.965765	146.216	0.671074	139.21	1.21987	0.972805	-0.957022	0.88126	68.2407	1.03671	1.0519	0.0599913	0.9263	0.934563	1.03106	-13.6943	15.3203	0.913746	0.855232	40.5503	0.921596	1.25479	0.346838	1.00494	1.01066	-0.131549	-0.0403572	-0.117264	87.0584	7.46238	-0.118013	38.6602	0.0110071
META3	-1.74367	34.7898	47.7061	43.7778	0.781073	8.48886	0.0557554	7.71513	-0.53374	0.130631	0.144572	4.88593	0.956636	0.956716	130.605	81.4864	0.960896	146.453	0.678089	140.354	1.26805	0.980319	-0.741054	0.854258	69.3636	1.03926	1.05147	0.057789	0.927953	0.969044	1.03402	-13.6275	15.4588	0.967242	0.933399	42.2313	0.928776	1.29604	0.340814	1.00326	1.02094	-0.104265	-0.160944	-0.11754	85.8247	7.2656	-0.155199	37.7655	0.0139404
METAC	-1.75304	33.5259	46.6615	42.767	0.775748	8.41216	0.0158313	7.6232	-0.538743	0.129146	0.134642	4.82796	0.954056	0.951248	130.271	80.4725	0.959923	145.653	0.67689	138.83	1.23965	0.979034	-0.814023	0.869532	68.0926	1.03446	1.04848	0.0586055	0.923536	0.957428	1.03379	-13.676	15.286	0.9285	0.873261	41.2806	0.92768	1.2364	0.343107	1.00239	1.01187	-0.206864	-0.137794	-0.115013	86.3493	7.37352	-0.128539	38.1573	0.00549588
METB6	-1.76653	31.9863	45.1107	41.4584	0.741629	8.33369	-0.0440634	7.50263	-0.543442	0.112993	0.127711	4.6985	0.956789	0.950686	127.802	81.0808	0.965968	142.437	0.673969	135.63	1.26615	0.982686	-0.831793	0.892911	65.3279	1.02376	1.03359	0.0591487	0.910088	0.948371	1.02107	-13.4539	15.1212	0.919147	0.872597	40.2089	0.93753	1.20939	0.345946	1.00668	1.01639	-0.141531	-0.0222783	-0.0962663	86.7583	7.54027	-0.0882315	39.1738	0.0147181
METBF	-1.75135	33.7571	46.8443	42.9547	0.779324	8.438	0.027719	7.64444	-0.53706	0.129114	0.135408	4.82615	0.954675	0.95254	130.091	80.8729	0.960409	145.409	0.676648	138.719	1.24383	0.979315	-0.807543	0.867031	68.0008	1.03522	1.04839	0.0586011	0.923604	0.958015	1.03403	-13.6358	15.2908	0.933322	0.879395	41.342	0.926906	1.23554	0.342714	1.00247	1.0123	-0.204357	-0.149582	-0.117285	86.1641	7.35665	-0.133895	38.0402	0.00629433
METBU	-1.7569	33.0598	46.0369	42.1072	0.752785	8.42552	0.00962402	7.64133	-0.539767	0.134893	0.127564	4.76575	0.951383	0.951274	129.503	81.7094	0.958785	144.498	0.675364	137.797	1.27407	0.976803	-0.850725	0.860609	67.2402	1.03469	1.0467	0.0584254	0.921262	0.953752	1.03225	-13.5937	15.2662	0.938642	0.880883	41.2977	0.92738	1.21906	0.343857	1.00693	1.01781	-0.100111	-0.0805524	-0.103024	86.4249	7.40045	-0.110226	38.6409	-0.00732904
METHJ	-1.76095	32.5846	45.6481	41.8811	0.759348	8.35848	-0.030728	7.54944	-0.544055	0.124853	0.127446	4.77262	0.953058	0.95356	129.531	81.1198	0.966264	144.614	0.678202	137.634	1.25409	0.983342	-0.776275	0.879467	67.0127	1.025	1.03805	0.0582638	0.913754	0.95543	1.02373	-13.6364	15.2457	0.92029	0.86243	40.8586	0.936283	1.2295	0.345546	1.01003	1.01873	-0.0807357	-0.0779007	-0.102545	86.7556	7.45504	-0.0980182	38.7895	0.00259239
METJA	-1.7415	35.2294	48.3794	44.0353	0.788353	8.44196	0.0931879	7.71857	-0.537131	0.140081	0.159773	4.97979	0.93685	0.930435	132.05	80.1309	0.944711	149.011	0.666621	142.919	1.23114	0.961081	-0.975951	0.847992	71.4427	1.05339	1.06777	0.0582668	0.940735	0.948836	1.04645	-13.8049	15.6982	0.930321	0.880366	42.4755	0.915941	1.33863	0.342166	1.00533	1.02477	-0.0407288	-0.126648	-0.122045	86.0458	7.26173	-0.171046	37.6283	0.0196917
METKA	-1.75855	33.1396	46.6349	41.9029	0.797458	8.47435	0.163819	7.73226	-0.543248	0.156571	0.1469	4.74229	0.957721	0.934773	129.209	79.5259	0.967226	144.159	0.669997	136.815	1.30627	0.975111	-1.07158	0.906439	65.7679	1.03621	1.04597	0.0603113	0.908535	0.916241	1.02983	-13.541	15.1959	0.897576	0.844544	39.5916	0.928334	1.16208	0.348049	0.992598	0.994281	-0.396437	-0.158936	-0.145304	86.3957	7.4959	-0.126026	38.1791	-0.00967016
METLZ	-1.76559	32.132	45.1699	41.3903	0.726193	8.33355	-0.0397946	7.53286	-0.54315	0.12233	0.123452	4.71354	0.951046	0.946679	128.282	81.0235	0.960025	143.065	0.671985	136.391	1.26337	0.977308	-0.890123	0.879458	65.988	1.02999	1.04015	0.0589845	0.916871	0.948025	1.0271	-13.5013	15.1923	0.922712	0.87292	40.698	0.932628	1.22045	0.346107	1.00788	1.01854	-0.105198	-0.00198918	-0.0890092	86.7627	7.50646	-0.0886365	39.2337	0.00112198
METMA	-1.7526	33.6	46.7259	42.7337	0.773909	8.43614	0.0401454	7.65211	-0.537699	0.133183	0.135304	4.80958	0.953884	0.949644	129.972	80.6879	0.959381	145.245	0.674948	138.463	1.25172	0.977984	-0.848408	0.870641	67.7346	1.03721	1.05046	0.0587767	0.923588	0.953562	1.03533	-13.6253	15.2527	0.930099	0.876628	41.2045	0.925786	1.22744	0.342964	1.00078	1.00859	-0.235287	-0.140629	-0.117009	86.2644	7.37449	-0.130512	38.129	0.00212159
METMJ	-1.76849	31.6662	44.9777	40.9776	0.752024	8.36341	0.00792136	7.56563	-0.545653	0.129121	0.127223	4.65544	0.959504	0.944013	127.797	80.4986	0.967604	142.238	0.671418	135.039	1.29511	0.979003	-0.931695	0.901269	64.6565	1.02915	1.0371	0.0596926	0.91026	0.932851	1.02354	-13.4533	15.0252	0.915014	0.875296	39.5631	0.932627	1.17522	0.34664	1.00079	1.00729	-0.24253	-0.0378876	-0.106801	86.8842	7.58553	-0.0835156	39.2177	-0.00189753
METMP	-1.74759	34.3051	47.237	43.1817	0.76192	8.46182	0.0524344	7.69974	-0.534977	0.136586	0.138313	4.8559	0.949927	0.948379	130.31	81.2383	0.954091	146.003	0.672872	139.747	1.26414	0.974227	-0.867599	0.852927	68.8508	1.04166	1.05432	0.058433	0.929143	0.959135	1.0381	-13.6286	15.4354	0.948516	0.89785	41.9988	0.924339	1.26977	0.342267	1.00397	1.01797	-0.132145	-0.116765	-0.110035	86.0107	7.29791	-0.143481	38.0407	0.00172684
METPE	-1.7683	31.7365	44.8475	41.181	0.74644	8.32517	-0.058091	7.49907	-0.54569	0.117055	0.120824	4.6993	0.95446	0.95013	128.108	81.1494	0.966109	142.746	0.675312	135.78	1.26957	0.981562	-0.840415	0.886493	65.474	1.02232	1.03189	0.0590543	0.91058	0.946072	1.0209	-13.5034	15.1436	0.922255	0.874613	40.195	0.937105	1.19639	0.347215	1.01053	1.02139	-0.0676927	-0.0162891	-0.094626	86.8931	7.53632	-0.078616	39.313	0.00376876
METS3	-1.74572	34.2506	47.1266	43.2182	0.774293	8.50601	0.0458288	7.73168	-0.533742	0.139573	0.131556	4.82729	0.958975	0.959625	130.403	81.6385	0.959445	145.691	0.678556	139.221	1.28738	0.980274	-0.746681	0.852895	68.4479	1.03703	1.04885	0.0579859	0.925065	0.967959	1.03466	-13.636	15.3748	0.953674	0.902903	41.8163	0.926628	1.25446	0.341099	1.0029	1.0175	-0.147924	-0.162385	-0.115479	85.86	7.28915	-0.140807	37.8981	-0.00801693
METS5	-1.75744	33.3425	46.5399	42.6465	0.787	8.32495	-0.00900626	7.54201	-0.544867	0.12043	0.138287	4.86303	0.947896	0.944011	130.279	80.5694	0.966444	146.267	0.674555	139.531	1.22224	0.974923	-0.885198	0.866892	68.7155	1.0272	1.03942	0.059414	0.923368	0.946252	1.0245	-13.7135	15.4527	0.92743	0.867106	41.019	0.92878	1.2629	0.348082	1.01368	1.02907	0.0123126	-0.0532101	-0.110439	86.6243	7.41081	-0.123276	38.4352	0.0178575
METST	-1.74191	34.79	47.6561	43.9014	0.804546	8.52149	0.0384956	7.71978	-0.533208	0.133466	0.134879	4.8914	0.960064	0.961603	130.965	82.3816	0.9655	146.42	0.681042	140.011	1.27953	0.983089	-0.693179	0.845187	69.1433	1.03284	1.04318	0.0575732	0.924151	0.971547	1.03017	-13.6766	15.4731	0.948891	0.895087	41.9541	0.928754	1.26512	0.341822	1.0091	1.02568	-0.0596234	-0.212233	-0.125571	85.6281	7.24801	-0.154315	37.3968	0.00141309
METTH	-1.76041	32.7371	46.0265	41.8345	0.77871	8.40337	0.0600745	7.63505	-0.544705	0.140015	0.136106	4.75447	0.953197	0.944549	129.562	80.8692	0.966709	144.681	0.674871	137.519	1.28246	0.977777	-0.90108	0.879845	66.7916	1.03386	1.04568	0.059003	0.917208	0.93859	1.02864	-13.6022	15.1762	0.92428	0.87616	40.4732	0.928063	1.20032	0.346299	1.00347	1.00903	-0.158074	-0.0890091	-0.119744	86.8233	7.46758	-0.107756	38.6737	-0.00390948
METTP	-1.76382	32.3966	45.7574	41.6947	0.788766	8.37357	0.0490471	7.59032	-0.546189	0.131315	0.137727	4.72248	0.950825	0.945351	129.055	81.0465	0.970681	143.989	0.674646	136.732	1.26783	0.978022	-0.885314	0.884832	66.1949	1.03207	1.04305	0.0592514	0.916959	0.934417	1.02774	-13.5525	15.0966	0.915326	0.863722	40.0943	0.925706	1.18816	0.347442	1.00314	1.00858	-0.142179	-0.0674486	-0.123146	86.9368	7.52401	-0.100418	38.8891	0.0064117
METVS	-1.74593	34.5559	47.5138	43.5159	0.773314	8.44935	0.0477637	7.68156	-0.535257	0.130703	0.144499	4.89414	0.948855	0.948575	130.649	81.2281	0.955149	146.676	0.673518	140.504	1.25006	0.975114	-0.835478	0.849224	69.5303	1.04005	1.05364	0.0583686	0.930786	0.962358	1.03672	-13.6653	15.4956	0.950671	0.901775	42.1543	0.925048	1.28955	0.342183	1.00624	1.0219	-0.0875053	-0.117837	-0.112366	86.0461	7.27613	-0.150441	37.947	0.013796
NANEQ	-1.73492	36.1037	49.3212	45.2116	0.821121	8.39512	0.050158	7.65395	-0.53713	0.127874	0.166336	5.11038	0.93798	0.931091	133.653	79.2453	0.947959	151.493	0.669442	145.428	1.17351	0.961176	-0.909594	0.852278	73.6228	1.04973	1.06604	0.0582173	0.944727	0.956831	1.04375	-14.0025	15.9303	0.909044	0.844664	42.7621	0.916556	1.40572	0.34212	1.00907	1.03369	0.0137127	-0.185427	-0.129723	85.8044	7.21916	-0.197401	36.8042	0.0384623
NATPD	-1.76166	31.8277	44.9578	40.5339	0.738635	8.61257	0.131981	7.82965	-0.534361	0.174349	0.104488	4.47777	0.984686	0.957783	126.559	81.4148	0.965935	139.116	0.674505	131.495	1.39831	0.984352	-0.955474	0.910577	61.4117	1.03506	1.04098	0.0604694	0.898075	0.930744	1.02873	-13.2597	14.7061	0.914465	0.860704	38.7232	0.926981	1.05172	0.342161	0.984391	0.975732	-0.63822	-0.192461	-0.123587	85.9276	7.54927	-0.0913894	38.4068	-0.0698617
NITMS	-1.74101	34.9228	47.9321	44	0.799047	8.55681	0.0961136	7.74546	-0.529793	0.135018	0.143827	4.85582	0.956435	0.957936	130.407	81.8062	0.955678	145.616	0.67894	139.064	1.26375	0.980145	-0.760123	0.862783	68.3286	1.03876	1.05375	0.0580853	0.920167	0.964047	1.03847	-13.5963	15.3036	0.935531	0.86995	41.7978	0.925196	1.22218	0.339851	0.998902	1.00608	-0.251479	-0.254179	-0.136109	85.4861	7.26296	-0.165811	37.1677	0.00880893
PICTO	-1.75001	33.7632	46.8041	43.2443	0.798289	8.36155	-0.0502288	7.57801	-0.544018	0.1198	0.134864	4.90106	0.959908	0.962095	131.678	81.9502	0.977256	147.793	0.683353	141.05	1.23208	0.983534	-0.614982	0.845965	70.233	1.02545	1.03731	0.0573681	0.928521	0.975444	1.01792	-13.8543	15.4655	0.95891	0.907505	41.7457	0.930818	1.32397	0.34312	1.01764	1.03659	0.0950425	-0.0956153	-0.105122	86.5856	7.34117	-0.128894	38.1748	0.0150642
PYRAB	-1.75231	34.0081	47.3657	42.9353	0.781868	8.35646	0.058619	7.62117	-0.544191	0.13517	0.154319	4.92959	0.936509	0.921497	131.232	79.5673	0.949091	148.089	0.663213	141.53	1.21224	0.959423	-1.09708	0.870601	70.177	1.04722	1.06153	0.0594442	0.933312	0.930704	1.03902	-13.8011	15.5995	0.91195	0.852705	41.3812	0.919132	1.30524	0.344751	1.00748	1.02165	-0.0848165	-0.0659246	-0.114112	86.5908	7.38767	-0.143869	38.1661	0.0191494
PYRAE	-1.7661	32.447	45.8268	41.8222	0.75742	8.23494	-0.0451511	7.46573	-0.5491	0.113746	0.142335	4.81825	0.937317	0.923631	129.412	79.3417	0.957123	145.484	0.661661	138.845	1.1895	0.961074	-1.09023	0.885507	68.0124	1.03753	1.04686	0.0601406	0.929552	0.924872	1.031	-13.6738	15.4445	0.893265	0.833892	40.4104	0.921641	1.28372	0.348453	1.01002	1.02818	-0.0505466	0.0405661	-0.0960068	86.915	7.56123	-0.104759	39.1125	0.0285888
PYRAR	-1.76748	32.3115	45.6875	41.6464	0.752924	8.24024	-0.0394533	7.47087	-0.549083	0.115208	0.141285	4.79727	0.937739	0.922919	129.057	79.3685	0.957081	144.951	0.660817	138.284	1.20394	0.960732	-1.12211	0.888581	67.5078	1.03672	1.04514	0.0603629	0.92707	0.921049	1.03042	-13.6353	15.4243	0.891644	0.830808	40.2433	0.922348	1.26872	0.349262	1.00923	1.02753	-0.0609412	0.0477577	-0.0962594	86.8831	7.57874	-0.101468	39.1808	0.0260776
PYRCJ	-1.76983	32.0587	45.4461	41.3763	0.743828	8.22936	-0.0450365	7.46124	-0.549531	0.1142	0.140539	4.77491	0.936904	0.919988	128.615	79.2091	0.955622	144.408	0.658246	137.755	1.20991	0.958868	-1.17233	0.892304	67.04	1.03718	1.04454	0.060693	0.926578	0.916142	1.03074	-13.5982	15.4061	0.889807	0.829606	40.0496	0.922089	1.26107	0.349751	1.00822	1.02739	-0.0794962	0.072104	-0.0926533	86.9136	7.60865	-0.0955321	39.3722	0.0263392
PYRFU	-1.75161	34.0966	47.4156	43.0411	0.777353	8.34635	0.04065	7.60687	-0.543875	0.132556	0.153298	4.94922	0.935426	0.921198	131.409	79.5067	0.947675	148.367	0.662877	141.901	1.19716	0.959058	-1.08997	0.86811	70.5121	1.04708	1.06164	0.0592824	0.93462	0.933862	1.03915	-13.8276	15.6403	0.910953	0.850055	41.5668	0.919787	1.31822	0.344332	1.00923	1.02399	-0.0770952	-0.0668251	-0.109831	86.5416	7.3735	-0.145528	38.1212	0.0207423
PYRHO	-1.75765	33.4067	46.6143	42.6052	0.765539	8.26171	-0.0278936	7.49088	-0.546422	0.116945	0.145647	4.92965	0.938622	0.931873	130.824	80.0876	0.957386	147.616	0.66818	141.075	1.18284	0.969255	-0.976113	0.873536	69.92	1.03379	1.05013	0.0593221	0.927631	0.945285	1.02909	-13.811	15.6186	0.903335	0.827824	41.3749	0.92868	1.32578	0.345934	1.01342	1.02709	-0.0191597	-0.000138817	-0.0968891	86.9693	7.42053	-0.123639	38.5992	0.0287017
PYRIL	-1.76402	32.7503	46.1443	42.1074	0.772943	8.2437	-0.0292935	7.47374	-0.549766	0.115375	0.146061	4.8551	0.936085	0.922433	129.84	79.5317	0.958785	146.125	0.662442	139.476	1.19757	0.961423	-1.0834	0.881626	68.5068	1.03485	1.04389	0.0599866	0.927617	0.924115	1.02832	-13.7084	15.5323	0.888628	0.826998	40.4621	0.923553	1.28968	0.349823	1.01408	1.03328	0.0249107	0.02576	-0.103189	86.8778	7.53425	-0.112008	38.9078	0.0306862
PYRKO	-1.75417	33.7009	47.0929	42.6499	0.777696	8.3752	0.0592045	7.63531	-0.543003	0.138537	0.148364	4.88499	0.941898	0.923669	130.801	79.2707	0.949014	147.185	0.664423	140.453	1.22043	0.960679	-1.11455	0.877538	69.2445	1.04788	1.0619	0.0598277	0.93142	0.928341	1.04092	-13.7616	15.4879	0.909733	0.850653	41.0571	0.91821	1.2694	0.344194	1.00193	1.01385	-0.198698	-0.0892029	-0.115886	86.5227	7.41498	-0.138582	38.1483	0.00982707
STAMF	-1.75298	34.0642	47.2942	43.3371	0.797862	8.27296	-0.0296591	7.50852	-0.548167	0.117036	0.153475	4.99317	0.937273	0.932267	131.971	80.348	0.963659	149.163	0.670307	142.758	1.1716	0.967402	-0.910347	0.858289	71.3666	1.03301	1.04649	0.0586117	0.933024	0.946805	1.02541	-13.9128	15.7681	0.908046	0.84225	41.7069	0.926265	1.36292	0.347437	1.022	1.04305	0.167796	-0.0400905	-0.106871	86.7322	7.38208	-0.139291	38.1871	0.0364385
SULAC	-1.75077	34.0879	47.183	43.3251	0.794638	8.34124	-0.0133705	7.56759	-0.542978	0.121146	0.141095	4.93199	0.944988	0.942829	131.217	80.8808	0.963667	147.732	0.672806	141.292	1.20465	0.971686	-0.858089	0.850849	70.264	1.03084	1.0428	0.0589314	0.931115	0.953842	1.02656	-13.8017	15.6236	0.929813	0.866395	41.5991	0.925054	1.31403	0.346539	1.01847	1.03758	0.0870164	-0.0666788	-0.108634	86.3812	7.33718	-0.140147	38.0918	0.0199486
SULIL	-1.75071	34.1044	47.191	43.3373	0.791275	8.32226	-0.0281163	7.55494	-0.543706	0.120326	0.141694	4.95452	0.941649	0.93983	131.562	80.8316	0.961267	148.321	0.671429	141.937	1.19395	0.969045	-0.875471	0.847856	70.8245	1.03395	1.04645	0.0587396	0.935026	0.954246	1.02901	-13.849	15.6803	0.926658	0.860972	41.7997	0.923183	1.33513	0.345925	1.01911	1.03982	0.11197	-0.0514431	-0.104183	86.4763	7.33726	-0.139097	38.1532	0.021368
SULIM	-1.75163	33.9923	47.0704	43.2391	0.788281	8.31255	-0.0364296	7.54384	-0.544242	0.119022	0.140693	4.94938	0.941655	0.93996	131.464	80.8579	0.961753	148.217	0.671323	141.841	1.19266	0.969332	-0.872393	0.848166	70.7487	1.03304	1.0454	0.0587543	0.934711	0.954488	1.02798	-13.8452	15.6777	0.927523	0.862535	41.7652	0.92388	1.33683	0.346065	1.01996	1.04086	0.122841	-0.0399608	-0.101544	86.5281	7.34487	-0.135755	38.2457	0.0216712
SULIN	-1.75027	34.1712	47.2771	43.4119	0.794978	8.32422	-0.0241515	7.55814	-0.543681	0.120379	0.14328	4.9624	0.940557	0.939188	131.698	80.789	0.960679	148.502	0.671469	142.112	1.19074	0.968439	-0.877514	0.846563	70.9787	1.03491	1.04765	0.0586837	0.936006	0.953866	1.0302	-13.8603	15.6861	0.925826	0.859983	41.8522	0.922283	1.33524	0.345859	1.01876	1.03963	0.112717	-0.0572257	-0.106259	86.4747	7.33279	-0.141089	38.1164	0.0229012
SULSO	-1.75064	34.1158	47.2594	43.4458	0.800326	8.31468	-0.0310451	7.54239	-0.54435	0.117353	0.144294	4.96517	0.942151	0.940173	131.705	80.7022	0.962658	148.517	0.672402	142.077	1.18732	0.969633	-0.857489	0.847633	70.9696	1.03206	1.04466	0.0587499	0.93467	0.954541	1.02758	-13.8693	15.684	0.924775	0.859481	41.7307	0.92368	1.33444	0.346265	1.01984	1.04116	0.122955	-0.0581366	-0.107714	86.5022	7.33936	-0.141197	38.1031	0.0269416
SULTO	-1.75161	34.0255	47.0756	43.2476	0.780655	8.29084	-0.048682	7.52478	-0.544475	0.118018	0.141058	4.97203	0.938364	0.937599	131.695	80.6714	0.9588	148.639	0.670109	142.31	1.18203	0.967998	-0.892657	0.847962	71.1382	1.03362	1.04717	0.0587032	0.935734	0.955548	1.02938	-13.8834	15.7418	0.918553	0.845745	41.9354	0.924251	1.35227	0.346069	1.02066	1.04183	0.130023	-0.0253864	-0.0971918	86.5949	7.34061	-0.135491	38.2753	0.0230406
THEAC	-1.75628	33.1072	46.2803	42.5991	0.787241	8.35195	-0.0266121	7.55269	-0.545344	0.120427	0.1352	4.82546	0.95467	0.95404	130.454	81.7695	0.973765	145.981	0.678466	138.992	1.23739	0.980408	-0.731848	0.860899	68.4091	1.02462	1.03575	0.0580832	0.921025	0.958539	1.01845	-13.7287	15.2945	0.935005	0.875968	41.0198	0.930412	1.26124	0.345613	1.01635	1.02796	0.0264308	-0.0788465	-0.108512	86.6807	7.42257	-0.116967	38.4283	0.0147729
THEGJ	-1.75608	33.4932	46.9422	42.5517	0.783976	8.3514	0.0479694	7.6074	-0.545102	0.134586	0.1498	4.88525	0.942879	0.924639	130.807	79.1729	0.952723	147.23	0.665973	140.418	1.21736	0.962663	-1.08578	0.878704	69.2241	1.04422	1.05806	0.0598149	0.930036	0.928498	1.03728	-13.7743	15.4782	0.910854	0.856431	40.9069	0.920523	1.2697	0.345126	1.00376	1.01647	-0.163318	-0.0775312	-0.116628	86.6923	7.43323	-0.133766	38.2811	0.0152136
THENV	-1.76832	32.1818	45.6843	41.6155	0.769056	8.26013	-0.0153557	7.4849	-0.549107	0.11536	0.14398	4.76361	0.942709	0.924008	128.656	79.2461	0.962015	144.279	0.661286	137.418	1.22018	0.962859	-1.11688	0.896551	66.7361	1.03614	1.04296	0.060738	0.925108	0.915727	1.02911	-13.5777	15.3066	0.891923	0.840456	39.7348	0.921359	1.24186	0.349685	1.00536	1.02204	-0.122107	0.0234096	-0.107253	86.8653	7.6108	-0.102255	39.1068	0.0286202
THEON	-1.75735	33.3341	46.6906	42.3051	0.762542	8.33438	0.0263777	7.59593	-0.545235	0.135176	0.145888	4.88069	0.937173	0.920286	130.707	79.3903	0.946373	147.201	0.662463	140.54	1.21682	0.957993	-1.13573	0.873986	69.3598	1.04842	1.06221	0.0596267	0.93337	0.927704	1.04088	-13.7737	15.5167	0.90976	0.851688	41.1655	0.918419	1.28336	0.344588	1.00564	1.01977	-0.118821	-0.0376364	-0.104273	86.7586	7.4393	-0.126302	38.5232	0.0107116
THEPD	-1.76532	32.5311	45.9762	41.7614	0.774348	8.29286	0.0197436	7.53094	-0.546814	0.123693	0.142303	4.77787	0.943155	0.926125	128.913	79.4176	0.961306	144.619	0.662164	137.732	1.22174	0.964663	-1.13165	0.886609	67.0078	1.03638	1.04563	0.0612454	0.926909	0.917879	1.03167	-13.5946	15.3195	0.898659	0.838494	39.9074	0.918806	1.22605	0.349601	1.0046	1.01686	-0.16853	0.00813822	-0.111192	86.8291	7.54466	-0.110335	38.9087	0.01861
THESM	-1.7504	34.1982	47.5017	43.1344	0.774088	8.36768	0.0433503	7.62552	-0.541836	0.13368	0.153125	4.94941	0.934786	0.921771	131.483	79.499	0.94295	148.363	0.663318	141.905	1.20224	0.95803	-1.09632	0.86623	70.5609	1.05118	1.06696	0.0591337	0.936703	0.935599	1.04457	-13.8247	15.61	0.914313	0.853293	41.7942	0.917604	1.30879	0.34284	1.00554	1.02037	-0.115194	-0.0868237	-0.110627	86.4668	7.35826	-0.148186	38.0286	0.0194452
THEVO	-1.75207	33.674	46.7837	43.0724	0.788598	8.37116	-0.0170153	7.57813	-0.542564	0.120811	0.138156	4.86543	0.953398	0.95301	130.768	81.608	0.969749	146.574	0.677333	139.859	1.22733	0.978616	-0.744427	0.853678	69.1465	1.02755	1.03913	0.0581865	0.925376	0.961747	1.02196	-13.7451	15.393	0.939681	0.881616	41.4078	0.928367	1.28125	0.344814	1.01619	1.03011	0.0242671	-0.0941551	-0.109201	86.4317	7.36713	-0.131338	38.1622	0.017345
[truncated: 9 more columns]

## Sheet: Description of features
Average non-bonded energy per atom	Atchley et al. (2005)
Percentage of exposed residues	Atchley et al. (2005)
Average accessible surface area	Atchley et al. (2005)
Residue accessible surface area in folded protein	Atchley et al. (2005)
Number of hydrogen bond donors	Atchley et al. (2005)
Polarity	Atchley et al. (2005)
Hydrophilicity value	Atchley et al. (2005)
Polar requirement	Atchley et al. (2005)
Long range non-bonded energy per atom	Atchley et al. (2005)
Negative charge	Atchley et al. (2005)
Positive charge	Atchley et al. (2005)
Size	Atchley et al. (2005)
Normalized relative frequency of bend	Atchley et al. (2005)
Normalized frequency of beta-turn	Atchley et al. (2005)
Molecular weight	Atchley et al. (2005)
Relative mutability	Atchley et al. (2005)
Normalized frequency of coil	Atchley et al. (2005)
Average volume of buried residue	Atchley et al. (2005)
Conformational parameter of beta-turn	Atchley et al. (2005)
Residue volume	Atchley et al. (2005)
Optimized propensity to form reverse turn	Atchley et al. (2005)
The Chou-Fasman parameter of the coil conformation	Atchley et al. (2005)
Information measure for loop	Atchley et al. (2005)
Free energy in beta-strand region	Atchley et al. (2005)
Side chain volume	Atchley et al. (2005)
Average relative probability of helix	Atchley et al. (2005)
Alpha-helix indices	Atchley et al. (2005)
Relative frequency of occurrence	Atchley et al. (2005)
Helix-coil equilibrium constant	Atchley et al. (2005)
Normalized frequency of turn	Atchley et al. (2005)
Relative frequency in alpha-helix	Atchley et al. (2005)
Average non-bonded energy per residue	Atchley et al. (2005)
Bulkiness	Atchley et al. (2005)
Normalized relative frequency of coil	Atchley et al. (2005)
Normalized frequency of left-handed alpha-helix	Atchley et al. (2005)
Heat capacity	Atchley et al. (2005)
Free energy in alpha-helical region	Atchley et al. (2005)
Hydrophobicity factor	Atchley et al. (2005)
Normalized frequency of extended structure	Atchley et al. (2005)
Normalized frequency of beta-sheet, unweighted	Atchley et al. (2005)
Normalized frequency of beta-sheet	Atchley et al. (2005)
Information measure for pleated-sheet	Atchley et al. (2005)
Hydropathy index	Atchley et al. (2005)
Consensus normalized hydrophobicity scale	Atchley et al. (2005)
Average side chain orientation angle	Atchley et al. (2005)
Average interactions per side chain atom	Atchley et al. (2005)
Transfer free energy	Atchley et al. (2005)
Percentage of burieresidues	Atchley et al. (2005)
Net charge	Atchley et al. (2005)
Average protein size	Average number of amino acids per protein
Isoelectric point	Atchley et al. (2005)
Ratio of disorder-promoting residues over order-promoting*	N(E,Q,K,R,S,P,A,G) / N( I,L,V,W,Y,F,C,N)
Ratio of polar residues over non-polar	N(E,D,K,R,H,S,T,N,Q,Y,C) / N(I,L,W,F,V,A,M,G,P)
Ratio of acidic residues over basic residues	N(E,D) / N(K,R,H)
Ratio of charged residues over non-charged	N(E,D,K,R,H) / N(A,N,C,Q,G,I,L,M,F,P,S,T,W,Y,V)
Percentage of disorder promoting residues	%(E,Q,K,R,S,P,A,G)
Percentage of polar residues	%(E,D,K,R,H,S,T,N,Q,Y,C)
Percentage of charged residues	%(E,D,K,R,H)
*
E, Q, K, R, S, P, A, G – disorder promoting amino acids
I, L, V, W, Y, F, C, N – order promoting amino acids

## Sheet: Ecology
Species	Growth temperature/°C	Temperature class	Growth salt concentration/M	Salt class	pH	pH class	Pressure in the niche /at	Oxygen requirements	Metabolism	Habitat	Pathogen	References
Aeropyrum pernix (strain K1)	70-100, optimum 90-95	Hyperthermophile	0.3-1.2, optimum 0.6	Halophile	5.0-9.0, optimum 7.0	Neutrophile	1	Aerobe	Chemoheterotroph (thiosulfate-oxidizing system for energy generation)	isolated from costal solfataric vent in Kodakara-Jima Island, Japan - marine biotope	No	Sako Y et al. (1996) Int J Sys Bacter 46(4):1070-1077
Archaeoglobus fulgidus (strain ATCC 49558 / VC-16 / DSM 4304 / JCM 9628 / NBRC 100126)	60-95, optimum 83	Hyperthermophile	0.003-0.5, optimum 0.3	Halophile	6.4-7.4, optimum 6.9	Neutrophile	1	Anaerobe	Chemoorganoheterotroph and chemolithoautotroph (hydrogen, thiosulphate and carbon dioxide)	isolated from geothermally heated sea floor at Vulcano Island, Italy - marine biotope	No	Klenk HP (1997) Nature 390:364-370
Caldivirga maquilingensis (strain DSMZ 13496 / IC-167)	60-92, optimum 85	Hyperthermophile	0-0.13	Non-halophile	2.3-5.9, optimum 3.7-4.2	Acidophile	1	Anaerobe/Microaerobe	Chemoheterotroph (sulfur, thiosulfate or sulfate reducing)	isolated from hot spring at Mt Maquiling, Laguna, the Philippines	No	Itoh T et al. (1999) Int J Syst Bact 49:1157-1163
Cenarchaeum symbiosum (strain A)	optimum 8-18	Psychrophile	inside a marine sponge	Halophile	5.5-8.5	Neutrophile	1	-	Symbiont	isolated from tissues of a temperate water sponge, collected offshore of Santa Barbara, CA	No	Preston CM et al. (1996) PNAS 93:6241-6246
Desulfurococcus kamchatkensis (strain 1221n / DSM 18924)	65-89, optimum 82-85	Hyperthermophile	-	Non-halophile	optimum 6.5, 5.5-7.5	Neutrophile	1	Anaerobe	Chemoorganoheterotroph	isolated from an Izvilistyi spring of Central Field, Uzon Caldera, Kamchatka	No	Kublanov IV et al. (2009) Int J Syst Evol Microbiol 59:1743–1747
Halorubrum lacusprofundi (strain ATCC 49239 / DSM 5036 / JCM 8891 / ACAM 34)	0-42, optimum 31	Mesophile	>3.4	Extreme halophile	-	-	1	Aerobe	-	isolated from Deep Lake, a hypersaline lake in Antarctica	No	JGI database, http://genome.jgi-psf.org/halla/halla.home.html
Haloarcula marismortui (Halobacterium marismortui) (strain ATCC 43049 / DSM 3752 / JCM 8966)	40-50	Mesophile/Thermophile	1.7-5.1, optimum 3.4-3.9	Extreme halophile	optimum 7.2	Neutrophile	-	Aerobe	Chemoorganoheterotroph	isolated from the Dead Sea	No	Baliga NS et al. (2004) Genome Res 14:2221-2234
Halobacterium salinarium (Halobacterium halobium) (strain ATCC 700922 / JCM 11081 / NRC-1)	31-50, optimum 42	Mesophile/Thermophile	3.0-5.5, optimum 4.5	Extreme halophile	5.5-8.5	Neutrophile	-	Facultative anaerobe	Chemoorganoheterotroph	isolated from solar saltern	No	Ng WV et al. (2000) 97(22):12176–12181; Kennedy SP et al. (2001) Genome Res 11:1641-1650
Haloquadratum walsbyi (strain DSM 16790)	25-45, optimum 35	Mesophile	3.0-5.5, optimum 3.1	Halophile/Extreme halophile	6.0–8.5	Neutrophile	1	Aerobe	Chemoheterotroph and photoheterotroph	isolated from solar saltern crystallizer ponds	No	Bolhuis H et al. (2006) BMC Genomics 7:169; Burns DG et al. (2007) Int J Syst Evol Microbiol 57:387–392
Hyperthermus butylicus (strain DSM 5456 / JCM 9403)	80-108, optimum 95-106	Hyperthermophile	optimum 0.3	Halophile	5.5-8.5	Neutrophile	1	Anaerobe	Chemoorganoheterotroph and chemolithoautotroph (sulfur-reducing)	isolated from the sea floor of a solfataric habitat on the coast of the island of Sao Miguel, Azores - marine biotope	No	Zillig W et al. (1990) J Bacteriol 172(7):3959-3965
Ignicoccus hospitalis (strain KIN4/I / DSM 18386 / JCM 14125)	73–98, optimum 90	Hyperthermophile	0.1-0.9, optimum 0.24	Halotolerant/Halophile	4.5–7.0, optimum 5.5	Neutrophile/Acidophile	106 meters deep ridge	Anaerobe	Chemolithoautotroph	isolated from gravel obtained from the shallow marine hydrothermal system of the Kolbeinsey Ridge, north of Iceland; host organism for Nanoarchaeum equitans	No	Paper W et al. (2007) Int J Syst Evol Microbiol 57:803–808
Korarchaeum cryptofilum (strain OPF8)	optimum 85	Hyperthermophile	-	-	optimum 6.5	Neutrophile	1	Anaerobe	Chemoheterotroph		No	Elkins JG et al. (2008) PNAS 105(23):8102–8107
Methanococcus aeolicus (strain Nankai-3 / ATCC BAA-1280)	20-55, optimum 46	Thermophile	optimum 0.2-0.4	Halophile	5.5-8.5	Neutrophile	120	Anaerobe	Chemolithoautotroph (methanogen)	isolated from deep marine sediments of the Nankai Trough, about 50 km from the coast of Japan	No	Kendall MM et al. (2006) Int J Syst Evol Microbiol 56:1525-1529
Methanosarcina acetivorans (strain ATCC 35395 / DSM 2834 / JCM 12185 / C2A)	optimum 35-40	Mesophile	optimum 0.2	Halotolerant/Halophile	optimum 6.5-7.0	Neutrophile	1	Anaerobe	Chemoheterotroph and chemolithoautotroph (acetotrophic methanogen)	isolated from the methane-evolving sediments of a marine canyon, Sumner branch of Scripps Canyon located near La Jolla, California	No	Sowers KR et al. (1984) Appl Environ Microbiol 47(5):971-978
Methanoregula boonei (strain 6A8)	10-40, optimum 35	Mesophile	optimum 0.00043	Non-halophile	4.5-5.5, optimum 5.1	Neutrophile/Acidophile	1	Anaerobe	Chemolithoautotroph (hydrogenotrophic methanogen)	isolated from an acidic (pH 4-4.5) and ombrotrophic (rain-fed) bog located near Ithaca, NY, USA.	No	Braeuer et al. (2011) Int J Syst Evol Microbiol 61(1):45-52
Methanosarcina barkeri (strain Fusaro / DSM 804)	30-45	Mesophile	<0.2	Non-halophile	-	-	1	Anaerobe	Chemolithoautotroph (methanogen)	isolated from mud samples taken from the freshwater lake Lago del Fusaro near Naples, Italy, it has been also reported that it lives in the rumen of cattle	No	JGI database, http://genome.jgi-psf.org/metba/metba.home.html; Bock K and Schoenheit P (1995) J Bacteriol 177(8):2002–2007
Methanococcoides burtonii (strain DSM 6242)	1.7-29.5, optimum 23	Mesophile	0.1-0.5	Halotolerant/Halophile	optimum 7.0	Neutrophile	1	Anaerobe	Chemolithoautotroph (methanogen)	isolated from Ace Lake, Antarctica	No	Saunders NFW et al. (2003) Genome Res 13:1580-1588
Methanospirillum hungatei (strain JF-1 / DSM 864)	optimum 34	Mesophile	<0.2	Non-halophile	-	-	1	Anaerobe	Chemolithoautotroph (methanogen)	it is originally isolated from a sewage sludge, but it can be found in bovine rumens, anaerobic sludge digestors and mud	No	Ferry JG et al. (1974) Int J Syst Bacteriol 24(4):465-469; Faguy DM et al. (1994) J Bacteriol 176(24):7491-7498
Methanocaldococcus jannaschii (Methanococcus jannaschii) (strain ATCC 43067 / DSM 2661 / JAL-1 / JCM 10045 / NBRC 100440)	50-86, optimum 85	Hyperthermophile	optimum 0.5	Halophile	5.2-7.0, optimum 6.0	Neutrophile	261	Anaerobe	Chemolithoautotroph (hydrogenotrophic methanogen)	isolated from sedimentary material at base of a "white smoker" submarine hydrothermal vent, East Pacific Rise, at a depth of 2600 m – marine biotope	No	Jones WJ et al. (1983) Arch Microbiol 136:254-261
Methanopyrus kandleri (strain AV19 / DSM 6324 / JCM 9639 / NBRC 100938)	84-110, optimum 98	Hyperthermophile	0.03-0.6, optimum 0.34	Halotolerant/Halophile	5.5-7.0	Neutrophile	201	Anaerobe	Chemolithoautotroph (methanogen)	isolated from the sea floor at the base of a 2000 m-deep (Guaymas hot vents in anaerobic seawater, Gulf of California)- marine biotope	No	Kurr M et al. (1991) Arch Microbiol 156: 239-247
Methanocorpusculum labreanum (strain ATCC 43576 / DSM 4855 / Z)	optimum 37	Mesophile	<0.2	Non-halophile	5.5-8.5	Neutrophile	1	Anaerobe	Chemolithoautotroph (methanogen)	isolated from surface sediment from the LaBrea Tar Pits in Los Angeles, California, USA	No	JGI database, http://genome.jgi-psf.org/metla/metla.home.html; NCBI database, http://www.ncbi.nlm.nih.gov/genomeprj/58785
Methanosarcina mazei (Methanosarcina frisia) (strain ATCC BAA-159 / DSM 3647 / Goe1 / Go1 / JCM 11883 / OCM 88)	optimum 35	Mesophile	<0.2	Non-halophile	5.5-8, optimum 6.9	Neutrophile	1	Anaerobe	Chemolithoautotroph (methanogen)	it is originally isolated from a sewage treatment plant, it can be found in decaying leaf litter, garden soil, sewage treatment sludge digestors, black mud, feces of herbivores and other urban waste and sewage products	No	NCBI database, http://www.ncbi.nlm.nih.gov/genomeprj/57893
Methanoculleus marisnigri (strain ATCC 35101 / DSM 1498 / JR1)	optimum 20-25	Mesophile	0.19	Non-halophile	optimum 6.2-6.6	Neutrophile	1	Anaerobe	Chemolithoautotroph (methanogen, uses formate, or hydrogen and carbon dioxide)	Sediment from the Black Sea	No	Romesser JA et al. (1979) Arch Microbiol 121:147-153
Methanococcus maripaludis (strain S2 / LL)	20-45, optimum 35-40	Mesophile	optimum 0.34	Halophile	6.5-8.0	Neutrophile	1	Anaerobe	Chemolithoautotroph (hydrogenotrophic methanogen)	isolated from salt marsh sediment near Pawleys Island, South Carolina	No	Jones WJ et al. (1983) Arch Microbiol 135:91-97
Methanosphaerula palustris (strain ATCC BAA-1556 / DSM 19958 / E1-9c)	14–35, optimum 30	Mesophile	optimum 0.015–0.035	Non-halophile	4.8–6.4, optimum 5.5	Neutrophile	1	Anaerobe	Chemolithoautotroph (methanogen, uses formate, or hydrogen and carbon dioxide)	isolated from minerotrophic fen peatland	No	Cadillo-Quiroz H et al. (2009) Int J Syst Evol Microbiol 59(5):928–935
Methanobrevibacter smithii (strain PS / ATCC 35061 / DSM 861)	37-40	Mesophile	<0.2	Non-halophile	optimum 7.2	Neutrophile	1	Anaerobe	Chemolithoautotroph (methanogen)	isolated from sewage digester in Gainesville, Florida, USA, it can be also found in human gut	No	Samuel BS et al. (2007) PNAS 104(25):10643-10648; Miller TL et al. (1982) Appl Environ Microbiol 43(1):227-232
Metallosphaera sedula (strain ATCC 51363 / DSM 5348)	50-80, optimum 75	Thermophile	-	-	1-4.5	Acidophile	1	Aerobe	Chemolithoautotroph (methanogen)	thermophilic, isolated from a thermal pond (Italy), biooxidation of methals - terrestrial biotope	No	Peeples TL et al. (1995) Appl Environ Microbiol. 61(6):2314-2321
Methanosphaera stadtmanae (strain DSM 3091)	optimum 38	Mesophile	<0.2	Non-halophile	optimum 6.7	Neutrophile	1	Anaerobe	Chemolithoautotroph (methanogen)	isolated from human faeces (human intestinal archaeon)	No	Fricke WF et al. (2006) J Bacteriol 188(2):642-658
Methanobacterium thermoautotrophicum (strain Delta H)	41-70, optimum 65	Thermophile	0.2-0.85	Halophile	6.0-8.5, optimum 7.4	Neutrophile	1	Anaerobe	Chemolithoautotroph (hydrogenotrophic methanogen)	isolated from sewage sludge in Urbana, Illinois, USA	No	Smith DR et al. (1997) J Bacteriol 179(22):7135-7155
Methanosaeta thermophila (strain DSM 6194 / PT)	from 50 up	Thermophile	0.2-0.85	Halophile	-	-	1	Anaerobe	Chemolithoautotroph (methanogen)	isolated from thermophilic anaerobic bioreactor	No	JGI database, http://genome.jgi-psf.org/metth/metth.home.html
Methanococcus vannielii (strain SB / ATCC 35089 / DSM 1224)	20-40, optimum 30	Mesophile	<0.2	Non-halophile	-	-	1	Anaerobe	Chemolithoautotroph (methanogen)	isolated from a San Francisco Bay mud flat	No	NCBI database, http://www.ncbi.nlm.nih.gov/genomeprj/58767
Nanoarchaeum equitans (strain Kin4-M)	70-98, optimum 90	Hyperthermophile	optimum 0.34	Halophile	optimum 6.0	Neutrophile	1	Anaerobe	Chemoheterotroph, host-associated	grows on Ignicoccus cells in what is either a symbiotic or parasitic relationship, it has the smallest archaeal genome - only 0.5 megabases in size	No	Huber H et al. (2002) Nature 417:63-67
Natronomonas pharaonis (strain DSM 2160 / ATCC 35678)	27-56, optimum 44	Mesophile/Thermophile	optimum 3.5	Extreme halophile	until 11, optimum 8.5	Alkaliphile	1	Aerobe	Chemoorganoheterotroph	isolated from highly saline soda lake Gabara in Egypt, found also in saline soda lakes in Kenya; extremely haloalkaliphilic archaeon , sensitive to high magnesium concentrations, contains a high amount of acidic amino acids (average 19.3%) in its cytoplasmic proteins which results in low isoelectric points (average pI 4.6)	No	Falb M et al. (2005) Genome Res 15:1336-1343
Nitrosopumilus maritimus (strain SCM1)	optimum 28	Mesophile	0.45	Halophile	-	-	1	Aerobe	Chemolithoautotroph (ammonia-oxidizer)	rocky substratum of a tropical marine tank at the Seattle Aquarium (Seattle, Washington, USA)	No	Koenneke M et al. (2005) Nature 437(22):543-546
Picrophilus torridus (strain ATCC 700027 / DSM 9790 / JCM 10055 / NBRC 100828)	45-65, optimum 60	Thermophile	<0.2	Non-halophile	0-3.5, optimum 0.7	Acidophile	1	Aerobe	Chemoheterotroph	isolated from a hot dry solfataric soil in Kawayu, in northern Japan - has low intracellular pH of 4.6 whereas other thermoacidophilic organisms maintain internal pH values close to neutral	No	Schleper C et al. (1995) J Bacteriol 177(24):7050-7059
Pyrococcus abyssi (strain GE5 / Orsay)	67-102, optimum 96	Hyperthermophile	0.26-1.37, optimum 0.51	Halophile	4.5-8.5, optimum 7.5	Neutrophile	351, optimum 200	Anaerobe	Chemoheterotroph	isolated from a fluid sample from hydrothermal vents in the North Fiji basin (SW Pacific), at 2000 m depth	No	Erauso et al. (1993) Arch Microbiol 160(5):338-349
Pyrobaculum aerophilum (strain ATCC 51768 / IM2 / DSM 7523 / JCM 9630 / NBRC 100827)	75-104, optimum 100	Hyperthermophile	0-0.62, optimum 0.26	Halotolerant/Halophile	5.8-9.0, optimum 7.0	Neutrophile	1	Facultative anaerobe	Chemoheterotroph and chemoautotroph	isolated from boiling marine water hole at Maronti Beach, Ischia, Italy - marine biotope	No	Volkl P et al. (1993) Appl Environ Microbiol 59(9):2918-2926
Pyrobaculum arsenaticum (strain DSM 13514 / JCM 11321)	from 80 up	Hyperthermophile	0-0.52	Halotolerant/Halophile	-	-	1	Anaerobe	Chemolithoautotroph and chemoorganoautotroph	isolated from a hot spring at Pisciarelli Solfatara, Naples, Italy	No	NCBI database, http://www.ncbi.nlm.nih.gov/genomeprj/58409
Pyrobaculum calidifontis (strain JCM 11548 / VA1)	90-95	Hyperthermophile	0-0.13	Non-halophile	-	-	1	Facultative anaerobe	Chemoheterotroph	isolated from terrestrial hot spring in Calamba, Laguna, the Philippines	No	Amo T et al. (2002) Archaea 1:113-121
Pyrococcus furiosus (strain ATCC 43587 / DSM 3638 / JCM 8422 / Vc1)	70-103, optimum 100	Hyperthermophile	optimum 0.35	Halophile	5.0-9.0, optimum 7.0	Neutrophile	1	Anaerobe	Chemoheterotroph	isolated from geothermally heated marine sediments at the beach of Porto di Levante, Vulcano, Italy; highly resistant to radiation and can withstand doses up to 1.5 kGy	No	Fiala G and Stetter KO (1986) Arch Microbiol 145(1):56-61
Pyrococcus horikoshii (strain OT3)	80-102, optimum 98	Hyperthermophile	0.2-0.8, optimum 0.41	Halophile	5.0-8.0, optimum 7.0	Neutrophile	140	Anaerobe	Chemoheterotroph (sulfur-reducing)	isolated from hydrothermal fluid samples obtained at the Okinawa Trough vents in the NE Pacific Ocean, at a depth of 1395 m	No	Gonzalez et al. (1998) Extremophiles 2(2):123-130
Pyrobaculum islandicum (strain DSM 4184 / JCM 9189)	74-102, optimum 100	Hyperthermophile	0-0.13	Non-halophile	5.0-7.0, optimum 6.0	Neutrophile	1	Anaerobe	Chemoheterotroph and chemoautotroph	isolated from boiling neutral to alkaline solfataric waters from the Azores, Iceland and Italy - terrestrial biotope	No	NCBI database, http://www.ncbi.nlm.nih.gov/genomeprj/58635; Amo T et al. (2002) Archaea 1:113-121
Pyrococcus kodakaraensis (Thermococcus kodakaraensis) (strain KOD1)	60-100, optimum 86	Hyperthermophile	0.35-0.80, optimum 0.5	Halophile	5.0-9.0, optimum 6.5	Neutrophile	1	Anaerobe	Chemoheterotroph	isolated from a solfatara on Kodakara Island, Japan	No	Atomi H et al. (2004) Archaea 1:263-267
Staphylothermus marinus (strain ATCC 43588 / DSM 3639 / F1)	65-98, optimum 92	Hyperthermophile	0.17-0.61	Halophile	4.5-8.5	Neutrophile	1	Anaerobe	Chemoheterotroph (sulfur-reducing)	isolated from hydrothermal marine sediment from Vulcano Island in Italy; it has been also collected from geothermally heated sediments and from "black smoker" on the ocean floor - marine biotope	No	JGI database, http://genome.jgi-psf.org/stama/stama.home.html; Vieille C et al. (2001) Microbiol Mol Biol Rev 65(1):1-43
Sulfolobus acidocaldarius (strain ATCC 33909 / DSM 639 / IFO 15157 / JCM 8929 / NCIB 11770)	60-85, optimum 75	Thermophile	<0.2	Non-halophile	1.0-6.0, optimum 2.5	Acidophile	1	Aerobe	Chemoheterotroph and facultative autotroph	found in terrestrial solfataras; hardy enough to survive significant changes in temperature, water, and food sources - terrestrial biotope	No	Chen L et al. (2005) J Bacteriol 187(14):4992-4999
Sulfolobus islandicus (strain L.S.2.15 / Lassen #1)	optimum 78	Thermophile	-	-	optimum 2.7	Acidophile	1	Aerobe	Chemoheterotroph and chemoautotroph (uses sulfur or hydrogen sulfide)	isolated from Lassen National Park in California, Sulfur Works	No	Reno ML et al. (2009) PNAS 106(21):8605-10
Sulfolobus islandicus (strain M.14.25 / Kamchatka #1)	optimum 91	Hyperthermophile	-	-	optimum 2.0	Acidophile	1	Aerobe	Chemoheterotroph and chemoautotroph (uses sulfur or hydrogen sulfide)	isolated from a hot spring on the Kamchatka Penninsula, in the Russian Far East	No	Reno ML et al. (2009) PNAS 106(21):8605-10
Sulfolobus islandicus (strain Y.N.15.51 / Yellowstone #2)	optimum 59	Thermophile	-	-	optimum 2.7	Acidophile	1	Aerobe	Chemoheterotroph and chemoautotroph (uses sulfur or hydrogen sulfide)	isolated from Yellowstone National Park, Norris Geyser Valley	No	Reno ML et al. (2009) PNAS 106(21):8605-10
Sulfolobus solfataricus (strain ATCC 35092 / DSM 1617 / JCM 11322 / P2)	70-90, optimum 87	Hyperthermophile	<0.2	Non-halophile	3.5-5.0, optimum 3.0	Acidophile	1	Aerobe	Chemoheterotroph	found in solfataric fields	No	She Q et al. (2001) PNAS 98(14):7835-7840; Vieille C et al. (2001) Microbiol Mol Biol Rev 65(1):1-43
Sulfolobus tokodaii (strain DSM 16993 / JCM 10545 / NBRC 100140 / 7)	70-85, optimum 80	Hyperthermophile	<0.2	Non-halophile	2.0-5.0, optimum 2.5-3.0	Acidophile	1	Aerobe	Chemoorganoheterotroph and chemolithoheterotroph	isolated from Beppu Hot Springs in the continental acidic geothermal area of Kyushu Island, Japan	No	Suzuki T et al. (2002) Extremophiles 6:39-44
Thermoplasma acidophilum (strain ATCC 25905 / AMRC-C165 / DSM 1728 / IFO 15155 / JCM 9062)	45-63, optimum 59	Thermophile	optimum 0.1	Non-halophile	0.5-4.0, optimum 2.0	Acidophile	1	Facultative anaerobe	Chemoheterotroph (sulfur-reducing); scavenger	isolated from a burning refuse coal pile from the Friar Tuck mine in Indiana, USA; thermophilic acidophilic mycoplasma, facultative aerobe , cells are pleomorphic in shape 0.1-5.0 um in diameter	No	Ruepp A et al. (2000) Nature 407: 508-513
Thermococcus gammatolerans (strain DSM 15229 / JCM 11827 / EJ3)	55-95, optimum 88	Hyperthermophile	optimum 0.34	Halophile	optimum 6.0	Neutrophile	262	Anaerobe	Chemorganoheterotroph (sulfur or cystine reducing)	isolated from hydrothermal vent chimneys located in the mid-Atlantic Ridge and Guyamas basin at a depth of 2616 m	No	Jolivet E et al. (2003) Int J Syst Evol Microbiol 53(3):847–851
Thermoproteus neutrophilus (strain DSM 2338 / JCM 9278 / V24Sta)	from 80 up, optimum 85	Hyperthermophile	-	-	-	-	1	Anaerobe	Chemoheterotroph and chemoautotroph	isolated from a hot spring (Iceland); optimal growth temperature is lower if living autotrophically, higher if heterotrophically	No	JGI database, http://genome.jgi-psf.org/thene/thene.home.html
Thermococcus onnurineus (strain NA1)	optimum 80	Hyperthermophile	optimum 0.51	Halophile	optimum 8.5	Neutrophile/Alkaliphile	166	Anaerobe	Chemoorganoheterotroph and chemolithoheterotroph (sulfur-reducing)	isolated from a deep-sea hydrothermal vent region in the PACMANUS field of the East Manus Basin at a depth of 1650 meters	No	Lee HS et al. (2008) J Bacteriol 190(22):7491–7499
Thermofilum pendens (strain Hrk 5)	70-95, optimum 88	Hyperthermophile	<0.2	Non-halophile	2.8-7.6, optimum 5.5	Neutrophile/Acidophile	1	Anaerobe	Chemoorganoheterotroph (sulfur-reducing)	isolated from a solfataric hot spring in Iceland; also, it has been found in mud holes, and other thermal environments - terrestrial biotope	No	JGI database, http://genome.jgi-psf.org/thepe/thepe.home.html
Thermococcus sibiricus (strain MM 739 / DSM 12597)	40-88, optimum 78	Thermophile	0.09-1.2, optimum 0.3-0.34	Halotolerant/Halophile	5.8-9.0, optimum 7.5	Neutrophile	235 meters deep oil reservoir	Anaerobe	Chemoorganoheterotroph	isolated from the oil well of the Samotlor oil reservoir, at depth 1799–2287 m	No	Miroshnichenko ML et al. (2001) Extremophiles 5(2):85–91
Thermoplasma volcanium (strain ATCC 51530 / DSM 4299 / IFO 15438 / JCM 9571 / GSS1)	33-67, optimum 60	Thermophile	0.85-3.4, optimum 1.5	Halophile	1.0-4.0, optimum 2.0	Acidophile	1	Facultative anaerobe	Chemoheterotroph	isolated from acidic hydrothermal vents on the shore of Aeolian Island of Vulcano, Italy	No	Kawashima T et al. (2000) PNAS 97(26):14257-14262

## Sheet: Description of env. phenotypes
Description of environmental phenotypes
Physicochemical adaptation	Level of adaptation	Description of phenotype
temperature /°C	<20	psyhrophile
	15-45	mesophile
	45-80	thermophile
	>80	hyperthermophile
pH	<6, optimum 1-3	acidophile
	5.5-8.5	neutrophile
	>8, optimum 9-11	alkaliphile
NaCl /M	<0.2	non-halophile
	0.2-3.4	halophile
	>3.4	extreme halophile
	grows both in high salinity and in the absence of a high concentration of salts	halotolerant
Metabolic adaptation (Primary nutritional groups)	Level of adaptation	Description of phenotype
carbon source	carbon dioxide	autotroph
	organic compounds	heterotroph
source of electrons	inorganic compounds	lithotroph
	organic compounds	organotroph
energy source	light	phototroph
	chemical reactions (e.g. fermentation)	chemotroph
oxygen requirements	requires oxygen	aerobe
	requires only low concentration of oxygen	microaerophile
	can live with and without oxygen	facultative anaerobe
	does not require oxygen for living	anaerobe
References
Cavicchioli R (2006) Cold-adapted archaea. Nat Rev Microbiol 4:331-343.
DasSarma S and DasSarma P (2006) Halophiles. eLS.
Ferrera I and Reysenbach AL (2007) Thermophiles. eLS.
Horikoshi K (2008) Alkaliphiles. eLS.
Madigan MT and Narrs BL (1997) Extremophiles. Scientific American, April 1997: 82-88.
Madigan MT, Martinko JM and Parker J (2003) Metabolic diversity, p. 549-611. In Madigan MT, Martinko JM and Parker J (ed.), Brock biology of microorganisms, 10th ed. Pearson Education Inc., Upper Saddle River, N.J.
Moyer CL and Morita RY (2007) Psychrophiles and Psychrotrophs. eLS.
Oren A (2007) Anaerobes. eLS.
Oren A (2009) Chemolithotrophy. eLS.
Oren A (2010) Acidophiles. eLS.
Wiegel J and Canganella F (2002) Extreme Thermophiles. eLS.

## Sheet: Phylogeny
Species	Phyla (according to NCBI)
Aeropyrum pernix (strain K1)	Archaea; Crenarchaeota; Thermoprotei; Desulfurococcales; Desulfurococcaceae; Aeropyrum
Archaeoglobus fulgidus (strain ATCC 49558 / VC-16 / DSM 4304 / JCM 9628 / NBRC 100126)	Archaea; Euryarchaeota; Archaeoglobi; Archaeoglobales; Archaeoglobaceae; Archaeoglobus
Caldivirga maquilingensis (strain DSMZ 13496 / IC-167)	Archaea; Crenarchaeota; Thermoprotei; Thermoproteales; Thermoproteaceae; Caldivirga
Cenarchaeum symbiosum (strain A)	Archaea; Thaumarchaeota; Cenarchaeales; Cenarchaeaceae; Cenarchaeum
Desulfurococcus kamchatkensis (strain 1221n / DSM 18924)	Archaea; Crenarchaeota; Thermoprotei; Desulfurococcales; Desulfurococcaceae; Desulfurococcus
Halorubrum lacusprofundi (strain ATCC 49239 / DSM 5036 / JCM 8891 / ACAM 34)	Archaea; Euryarchaeota; Halobacteria; Halobacteriales; Halobacteriaceae; Halorubrum
Haloarcula marismortui (Halobacterium marismortui) (strain ATCC 43049 / DSM 3752 / JCM 8966)	Archaea; Euryarchaeota; Halobacteria; Halobacteriales; Halobacteriaceae; Haloarcula
Halobacterium salinarium (Halobacterium halobium) (strain ATCC 700922 / JCM 11081 / NRC-1)	Archaea; Euryarchaeota; Halobacteria; Halobacteriales; Halobacteriaceae; Halobacterium
Haloquadratum walsbyi (strain DSM 16790)	Archaea; Euryarchaeota; Halobacteria; Halobacteriales; Halobacteriaceae; Haloquadratum
Hyperthermus butylicus (strain DSM 5456 / JCM 9403)	Archaea; Crenarchaeota; Thermoprotei; Desulfurococcales; Pyrodictiaceae; Hyperthermus
Ignicoccus hospitalis (strain KIN4/I / DSM 18386 / JCM 14125)	Archaea; Crenarchaeota; Thermoprotei; Desulfurococcales; Desulfurococcaceae; Ignicoccus
Korarchaeum cryptofilum (strain OPF8)	Archaea; Korarchaeota; Candidatus Korarchaeum
Methanococcus aeolicus (strain Nankai-3 / ATCC BAA-1280)	Archaea; Euryarchaeota; Methanococci; Methanococcales; Methanococcaceae; Methanococcus
Methanosarcina acetivorans (strain ATCC 35395 / DSM 2834 / JCM 12185 / C2A)	Archaea; Euryarchaeota; Methanomicrobia; Methanosarcinales; Methanosarcinaceae; Methanosarcina
Methanoregula boonei (strain 6A8)	Archaea; Euryarchaeota; Methanomicrobia; Methanomicrobiales; Genera incertae sedis; Candidatus Methanoregula
Methanosarcina barkeri (strain Fusaro / DSM 804)	Archaea; Euryarchaeota; Methanomicrobia; Methanosarcinales; Methanosarcinaceae; Methanosarcina
Methanococcoides burtonii (strain DSM 6242)	Archaea; Euryarchaeota; Methanomicrobia; Methanosarcinales; Methanosarcinaceae; Methanococcoides
Methanospirillum hungatei (strain JF-1 / DSM 864)	Archaea; Euryarchaeota; Methanomicrobia; Methanomicrobiales; Methanospirillaceae; Methanospirillum
Methanocaldococcus jannaschii (Methanococcus jannaschii) (strain ATCC 43067 / DSM 2661 / JAL-1 / JCM 10045 / NBRC 100440)	Archaea; Euryarchaeota; Methanococci; Methanococcales; Methanocaldococcaceae; Methanocaldococcus
Methanopyrus kandleri (strain AV19 / DSM 6324 / JCM 9639 / NBRC 100938)	Archaea; Euryarchaeota; Methanopyri; Methanopyrales; Methanopyraceae; Methanopyrus
Methanocorpusculum labreanum (strain ATCC 43576 / DSM 4855 / Z)	Archaea; Euryarchaeota; Methanomicrobia; Methanomicrobiales; Methanocorpusculaceae; Methanocorpusculum
Methanosarcina mazei (Methanosarcina frisia) (strain ATCC BAA-159 / DSM 3647 / Goe1 / Go1 / JCM 11883 / OCM 88)	Archaea; Euryarchaeota; Methanomicrobia; Methanosarcinales; Methanosarcinaceae; Methanosarcina
Methanoculleus marisnigri (strain ATCC 35101 / DSM 1498 / JR1)	Archaea; Euryarchaeota; Methanomicrobia; Methanomicrobiales; Methanomicrobiaceae; Methanoculleus
Methanococcus maripaludis (strain S2 / LL)	Archaea; Euryarchaeota; Methanococci; Methanococcales; Methanococcaceae; Methanococcus
Methanosphaerula palustris (strain ATCC BAA-1556 / DSM 19958 / E1-9c)	Archaea; Euryarchaeota; Methanomicrobia; Methanomicrobiales; Genera incertae sedis; Methanosphaerula
Methanobrevibacter smithii (strain PS / ATCC 35061 / DSM 861)	Archaea; Euryarchaeota; Methanobacteria; Methanobacteriales; Methanobacteriaceae; Methanobrevibacter
Metallosphaera sedula (strain ATCC 51363 / DSM 5348)	Archaea; Crenarchaeota; Thermoprotei; Sulfolobales; Sulfolobaceae; Metallosphaera
Methanosphaera stadtmanae (strain DSM 3091)	Archaea; Euryarchaeota; Methanobacteria; Methanobacteriales; Methanobacteriaceae; Methanosphaera
Methanobacterium thermoautotrophicum (strain Delta H)	Archaea; Euryarchaeota; Methanobacteria; Methanobacteriales; Methanobacteriaceae; Methanothermobacter
Methanosaeta thermophila (strain DSM 6194 / PT)	Archaea; Euryarchaeota; Methanomicrobia; Methanosarcinales; Methanosaetaceae; Methanosaeta
Methanococcus vannielii (strain SB / ATCC 35089 / DSM 1224)	Archaea; Euryarchaeota; Methanococci; Methanococcales; Methanococcaceae; Methanococcus
Nanoarchaeum equitans (strain Kin4-M)	Archaea; Nanoarchaeota; Nanoarchaeum
Natronomonas pharaonis (strain DSM 2160 / ATCC 35678)	Archaea; Euryarchaeota; Halobacteria; Halobacteriales; Halobacteriaceae; Natronomonas
Nitrosopumilus maritimus (strain SCM1)	Archaea; Thaumarchaeota; marine archaeal group 1; Nitrosopumilales; Nitrosopumilaceae; Nitrosopumilus
Picrophilus torridus (strain ATCC 700027 / DSM 9790 / JCM 10055 / NBRC 100828)	Archaea; Euryarchaeota; Thermoplasmata; Thermoplasmatales; Picrophilaceae; Picrophilus
Pyrococcus abyssi (strain GE5 / Orsay)	Archaea; Euryarchaeota; Thermococci; Thermococcales; Thermococcaceae; Pyrococcus
Pyrobaculum aerophilum (strain ATCC 51768 / IM2 / DSM 7523 / JCM 9630 / NBRC 100827)	Archaea; Crenarchaeota; Thermoprotei; Thermoproteales; Thermoproteaceae; Pyrobaculum
Pyrobaculum arsenaticum (strain DSM 13514 / JCM 11321)	Archaea; Crenarchaeota; Thermoprotei; Thermoproteales; Thermoproteaceae; Pyrobaculum
Pyrobaculum calidifontis (strain JCM 11548 / VA1)	Archaea; Crenarchaeota; Thermoprotei; Thermoproteales; Thermoproteaceae; Pyrobaculum
Pyrococcus furiosus (strain ATCC 43587 / DSM 3638 / JCM 8422 / Vc1)	Archaea; Euryarchaeota; Thermococci; Thermococcales; Thermococcaceae; Pyrococcus
Pyrococcus horikoshii (strain OT3)	Archaea; Euryarchaeota; Thermococci; Thermococcales; Thermococcaceae; Pyrococcus
Pyrobaculum islandicum (strain DSM 4184 / JCM 9189)	Archaea; Crenarchaeota; Thermoprotei; Thermoproteales; Thermoproteaceae; Pyrobaculum
Pyrococcus kodakaraensis (Thermococcus kodakaraensis) (strain KOD1)	Archaea; Euryarchaeota; Thermococci; Thermococcales; Thermococcaceae; Thermococcus
Staphylothermus marinus (strain ATCC 43588 / DSM 3639 / F1)	Archaea; Crenarchaeota; Thermoprotei; Desulfurococcales; Desulfurococcaceae; Staphylothermus
Sulfolobus acidocaldarius (strain ATCC 33909 / DSM 639 / IFO 15157 / JCM 8929 / NCIB 11770)	Archaea; Crenarchaeota; Thermoprotei; Sulfolobales; Sulfolobaceae; Sulfolobus
Sulfolobus islandicus (strain L.S.2.15 / Lassen #1)	Archaea; Crenarchaeota; Thermoprotei; Sulfolobales; Sulfolobaceae; Sulfolobus
Sulfolobus islandicus (strain M.14.25 / Kamchatka #1)	Archaea; Crenarchaeota; Thermoprotei; Sulfolobales; Sulfolobaceae; Sulfolobus
Sulfolobus islandicus (strain Y.N.15.51 / Yellowstone #2)	Archaea; Crenarchaeota; Thermoprotei; Sulfolobales; Sulfolobaceae; Sulfolobus
Sulfolobus solfataricus (strain ATCC 35092 / DSM 1617 / JCM 11322 / P2)	Archaea; Crenarchaeota; Thermoprotei; Sulfolobales; Sulfolobaceae; Sulfolobus
Sulfolobus tokodaii (strain DSM 16993 / JCM 10545 / NBRC 100140 / 7)	Archaea; Crenarchaeota; Thermoprotei; Sulfolobales; Sulfolobaceae; Sulfolobus
Thermoplasma acidophilum (strain ATCC 25905 / AMRC-C165 / DSM 1728 / IFO 15155 / JCM 9062)	Archaea; Euryarchaeota; Thermoplasmata; Thermoplasmatales; Thermoplasmataceae; Thermoplasma
Thermococcus gammatolerans (strain DSM 15229 / JCM 11827 / EJ3)	Archaea; Euryarchaeota; Thermococci; Thermococcales; Thermococcaceae; Thermococcus
Thermoproteus neutrophilus (strain DSM 2338 / JCM 9278 / V24Sta)	Archaea; Crenarchaeota; Thermoprotei; Thermoproteales; Thermoproteaceae; Thermoproteus
Thermococcus onnurineus (strain NA1)	Archaea; Euryarchaeota; Thermococci; Thermococcales; Thermococcaceae; Thermococcus
Thermofilum pendens (strain Hrk 5)	Archaea; Crenarchaeota; Thermoprotei; Thermoproteales; Thermofilaceae; Thermofilum
Thermococcus sibiricus (strain MM 739 / DSM 12597)	Archaea; Euryarchaeota; Thermococci; Thermococcales; Thermococcaceae; Thermococcus
Thermoplasma volcanium (strain ATCC 51530 / DSM 4299 / IFO 15438 / JCM 9571 / GSS1)	Archaea; Euryarchaeota; Thermoplasmata; Thermoplasmatales; Thermoplasmataceae; Thermoplasma

## Sheet: predictive power
HAMAP code	Species	Link to the proteome webpage
HALBP	Halogeometricum borinquense (strain ATCC 700274 / DSM 11551 / JCM 10706 / PR3)	http://hamap.expasy.org/proteomes/HALBP.html
HALMD	Halomicrobium mukohataei (strain ATCC 700874 / DSM 12286 / JCM 9738 / NCIMB 13541) (Haloarcula mukohataei)	http://hamap.expasy.org/proteomes/HALMD.html
IGNAA	Ignisphaera aggregans (strain DSM 17230 / JCM 13409 / AQ1.S1)	http://hamap.expasy.org/proteomes/IGNAA.html
METPS	Methanocella paludicola (strain DSM 17711 / JCM 13418 / NBRC 101707 / SANAE)	http://hamap.expasy.org/proteomes/METPS.html
VULDI	Vulcanisaeta distributa (strain DSM 14429 / JCM 11212 / NBRC 100878 / IC-017)	http://hamap.expasy.org/proteomes/VULDI.html
Species / Features	Average non-bonded energy per atom	Percentage of exposed residues	Average accessible surface area	Residue accessible surface area in folded protein	Number of hydrogen bond donors	Polarity	Hydrophilicity value	Polar requirement	Long range non-bonded energy per atom	Negative charge	Positive charge	Size	Normalized relative frequency of bend	Normalized frequency of beta-turn	Molecular weight	Relative mutability	Normalized frequency of coil	Average volume of buried residue	Conformational parameter of beta-turn	Residue volume	Optimized propensity to form reverse turn	The Chou-Fasman parameter of the coil conformation	Information measure for loop	Free energy in beta-strand region	Side chain volume	Average relative probability of helix	Alpha-helix indices	Relative frequency of occurrence	Helix-coil equilibrium constant	Normalized frequency of turn	Relative frequency in alpha-helix	Average non-bonded energy per residue	Bulkiness	Normalized relative frequency of coil	Normalized frequency of left-handed alpha-helix	Heat capacity	Free energy in alpha-helical region	Hydrophobicity factor	Normalized frequency of extended structure	Normalized frequency of beta-sheet, unweighted	Normalized frequency of beta-sheet	Information measure for pleated-sheet	Hydropathy index	Consensus normalized hydrophobicity scale	Average side chain orientation angle	Average interactions per side chain atom	Transfer free energy	Percentage of burieresidues	Net charge
HALBP	-1.7603	32.0617	45.1981	40.9603	0.759193	8.58634	0.102936	7.78564	-0.53583	0.164381	0.107657	4.53919	0.983137	0.961451	127.252	81.7207	0.970771	140.11	0.678327	132.494	1.36908	0.987393	-0.878186	0.899083	62.3902	1.02824	1.03494	0.0600749	0.898464	0.937989	1.02374	-13.346	14.7929	0.918259	0.859829	38.9965	0.929981	1.06569	0.34312	0.991462	0.985185	-0.535161	-0.203238	-0.126259	85.9632	7.51136	-0.0968011	38.2622	-0.0567236
HALMD	-1.76292	31.7218	44.8636	40.5343	0.746172	8.58876	0.113366	7.79775	-0.536042	0.169698	0.104242	4.48711	0.984011	0.959234	126.652	81.4897	0.968812	139.256	0.676342	131.616	1.38588	0.985536	-0.924816	0.906607	61.566	1.03038	1.03616	0.0604726	0.897226	0.931895	1.02511	-13.2837	14.7354	0.913805	0.858723	38.6811	0.928513	1.052	0.343508	0.988754	0.981626	-0.567373	-0.181942	-0.123459	86.0062	7.55222	-0.0884105	38.4757	-0.065456
IGNAA	-1.75932	33.1798	46.3833	42.4416	0.798382	8.23332	-0.0452332	7.47914	-0.553487	0.120952	0.142647	4.9421	0.927361	0.927213	131.682	81.5076	0.966225	148.67	0.666012	141.983	1.1854	0.963216	-0.951162	0.844201	70.7941	1.03199	1.04236	0.0584836	0.935203	0.938095	1.02401	-13.9064	15.7299	0.896558	0.818732	41.2695	0.921063	1.34373	0.350337	1.03079	1.05034	0.317266	0.0495348	-0.0994539	87.2304	7.43631	-0.110272	38.9284	0.0216943
METPS	-1.76132	32.7088	45.8709	42.0816	0.749043	8.36799	0.000109463	7.56759	-0.541227	0.120471	0.134913	4.72731	0.956947	0.952902	128.59	80.6738	0.96431	143.432	0.676944	136.74	1.259	0.980323	-0.81443	0.885008	66.3227	1.03027	1.04181	0.0589401	0.916239	0.951392	1.02669	-13.4964	15.1339	0.935618	0.895262	40.7865	0.932089	1.22013	0.345177	1.00219	1.01303	-0.154508	-0.0637581	-0.105455	86.5275	7.48534	-0.109443	38.7692	0.0144416
VULDI	-1.76722	32.2317	45.4186	41.6862	0.777206	8.2103	-0.0988645	7.43419	-0.55405	0.110625	0.130483	4.85076	0.942225	0.938701	130.164	80.9096	0.973428	146.399	0.672103	139.644	1.20903	0.97141	-0.901645	0.863613	68.842	1.02207	1.03009	0.059108	0.925218	0.940478	1.01577	-13.7754	15.5594	0.925855	0.868614	40.685	0.931354	1.30152	0.350877	1.02468	1.04872	0.226918	0.0706132	-0.0893053	87.226	7.51334	-0.087575	39.405	0.0198584
Species	Ecology
HALBP	aerobic, extremely halophilic archaeon isolated from the solar salterns of Cabo Rojo, Puerto-Rico
HALMD	extremly halophilic archaeon, originally isolated from alt flats in Argentina
IGNAA	anaerobic, moderately acidophilic, heterotrophic hyperthermophilic and fermentative archaeon isolated from a near neutral, boiling spring in Kuirau Park, Rotorua, New Zealand
METPS	mesophilic, hydrogenotrophic methanogen isolated from an anaerobic, propionate-degrading enrichment culture
VULDI	anaerobic, hyperthermophile isolated from a hot spring in Ohwakudani, Kanagawa, Japan; needs acidic conditions and grows between pH between 3.5-5.6, and with a temperature between 70-92 degrees Celsius with an optimum at 90 degrees Celsius
[truncated: 9 more columns]

## Sheet: assessment of variation
		Halophiles	Non-halophiles						Halophiles	Non-halophiles						Halophiles	Non-halophiles
Feature #1		Hyperthermophiles	Hyperthermophiles	Mann-Whitney Test	Kolmogorov-Smirnov Test		Feature #1		Thermophiles	Thermophiles	Mann-Whitney Test	Kolmogorov-Smirnov Test		Feature #1		Mesophiles	Mesophiles	Mann-Whitney Test	Kolmogorov-Smirnov Test
	mean	0.20239	-0.0591424	0.64	0.792			mean	0.403637	0.982977	0.101	0.375			mean	-0.228002	-0.591839	0.448	0.888
	st.dev	0.917056	0.901166	(null hypothesis retained)	(null hypothesis retained)			st.dev	0.332215	0.292688	(null hypothesis retained)	(null hypothesis retained)			st.dev	0.946079	1.17103	(null hypothesis retained)	(null hypothesis retained)
	st.error	0.229264	0.340609					st.error	0.148571	0.168983					st.error	0.386235	0.370312
	# species	16	7					# species	5	3					# species	6	10
Feature #2		Hyperthermophiles	Hyperthermophiles	Mann-Whitney Test	Kolmogorov-Smirnov Test		Feature #2		Thermophiles	Thermophiles	Mann-Whitney Test	Kolmogorov-Smirnov Test		Feature #2		Mesophiles	Mesophiles	Mann-Whitney Test	Kolmogorov-Smirnov Test
	mean	0.247572	1.27188	0.006	0			mean	-0.348037	-0.110276	0.655	0.925			mean	-1.0998	-0.428071	0.278	0.306
	st.dev	0.882394	0.681615	(null hypothesis rejected)	(null hypothesis rejected)			st.dev	0.975004	0.648122	(null hypothesis retained)	(null hypothesis retained)			st.dev	0.517828	0.834018	(null hypothesis retained)	(null hypothesis retained)
	st.error	0.220598	0.257626	(α<0.01)	(α<0.01)			st.error	0.436035	0.374193					st.error	0.211402	0.26374
	# species	16	7					# species	5	3					# species	6	10
Feature #3		Hyperthermophiles	Hyperthermophiles	Mann-Whitney Test	Kolmogorov-Smirnov Test		Feature #3		Thermophiles	Thermophiles	Mann-Whitney Test	Kolmogorov-Smirnov Test		Feature #3		Mesophiles	Mesophiles	Mann-Whitney Test	Kolmogorov-Smirnov Test
	mean	-0.0638382	0.988503	0.016	0.032			mean	-0.0453748	1.18138	0.025	0			mean	-0.790294	-0.109145	0.051	0.306
	st.dev	0.750248	0.767384	(null hypothesis rejected)	(null hypothesis rejected)			st.dev	0.615613	0.117248	(null hypothesis rejected)	(null hypothesis rejected)			st.dev	0.848704	0.411304	(null hypothesis retained)	(null hypothesis retained)
	st.error	0.187562	0.290044	(α<0.05)	(α<0.05)			st.error	0.275311	0.067693	(α<0.05)	(α<0.01)			st.error	0.346482	0.130066
	# species	16	7					# species	5	3					# species	6	10
Feature #4		Hyperthermophiles	Hyperthermophiles	Mann-Whitney Test	Kolmogorov-Smirnov Test		Feature #4		Thermophiles	Thermophiles	Mann-Whitney Test	Kolmogorov-Smirnov Test		Feature #4		Mesophiles	Mesophiles	Mann-Whitney Test	Kolmogorov-Smirnov Test
	mean	-0.512478	-0.535264	0.841	0.761			mean	0.033466	0.671523	0.18	0.375			mean	0.282721	1.1072	0.129	0.482
	st.dev	0.811815	0.928058	(null hypothesis retained)	(null hypothesis retained)			st.dev	0.864106	0.868085	(null hypothesis retained)	(null hypothesis retained)			st.dev	0.88581	0.773127	(null hypothesis retained)	(null hypothesis retained)
	st.error	0.202954	0.350773					st.error	0.38644	0.501189					st.error	0.36163	0.244484
	# species	16	7					# species	5	3					# species	6	10
Feature #5		Hyperthermophiles	Hyperthermophiles	Mann-Whitney Test	Kolmogorov-Smirnov Test		Feature #5		Thermophiles	Thermophiles	Mann-Whitney Test	Kolmogorov-Smirnov Test		Feature #5		Mesophiles	Mesophiles	Mann-Whitney Test	Kolmogorov-Smirnov Test
	mean	0.830524	-0.76908	0.006	0.02			mean	0.336084	-0.632573	0.053	0.181			mean	0.125303	-0.725274	0.104	0.306
	st.dev	1.0582	0.734451	(null hypothesis rejected)	(null hypothesis rejected)			st.dev	0.72109	0.319383	(null hypothesis retained)	(null hypothesis retained)			st.dev	0.625563	0.889336	(null hypothesis retained)	(null hypothesis retained)
	st.error	0.264549	0.277597	(α<0.01)	(α<0.05)			st.error	0.322481	0.184396					st.error	0.255385	0.281233
	# species	16	7					# species	5	3					# species	6	10
Feature #1	Number of hydrogen bond donors
Feature #2	Normalized frequency of extended structure
Feature #3	Normalized frequency of beta-sheet unweighted
Feature #4	Average protein size
Feature #5	Ratio of charged residues to uncharged

## Sheet: adding bacteria
adding BACTERIA to the archaeal tree
HAMAP code	Species	Link to the proteome webpage
ACIC1	Acidothermus cellulolyticus (strain ATCC 43068 / 11B)	http://hamap.expasy.org/proteomes/ACIC1.html
ACICJ	Acidiphilium cryptum (strain JF-5)	http://hamap.expasy.org/proteomes/ACICJ.html
AQUAE	Aquifex aeolicus (strain VF5)	http://hamap.expasy.org/proteomes/AQUAE.html
SALRD	Salinibacter ruber (strain DSM 13855 / M31)	http://hamap.expasy.org/proteomes/SALRD.html
THET8	Thermus thermophilus (strain HB8 / ATCC 27634 / DSM 579)	http://hamap.expasy.org/proteomes/THET8.html
Species / Features	Average non-bonded energy per atom	Percentage of exposed residues	Average accessible surface area	Residue accessible surface area in folded protein	Number of hydrogen bond donors	Polarity	Hydrophilicity value	Polar requirement	Long range non-bonded energy per atom	Negative charge	Positive charge	Size	Normalized relative frequency of bend	Normalized frequency of beta-turn	Molecular weight	Relative mutability	Normalized frequency of coil	Average volume of buried residue	Conformational parameter of beta-turn	Residue volume	Optimized propensity to form reverse turn	The Chou-Fasman parameter of the coil conformation	Information measure for loop	Free energy in beta-strand region	Side chain volume	Average relative probability of helix	Alpha-helix indices	Relative frequency of occurrence	Helix-coil equilibrium constant	Normalized frequency of turn	Relative frequency in alpha-helix	Average non-bonded energy per residue	Bulkiness	Normalized relative frequency of coil	Normalized frequency of left-handed alpha-helix	Heat capacity	Free energy in alpha-helical region	Hydrophobicity factor	Normalized frequency of extended structure	Normalized frequency of beta-sheet, unweighted	Normalized frequency of beta-sheet	Information measure for pleated-sheet	Hydropathy index	Consensus normalized hydrophobicity scale	Average side chain orientation angle	Average interactions per side chain atom	Transfer free energy	Percentage of burieresidues	Net charge
ACIC1	-1.77685	30.6799	44.1002	40.3406	0.75462	8.33625	-0.0219475	7.47871	-0.546249	0.109665	0.128261	4.54314	0.968477	0.94617	125.457	81.0637	0.974875	139.208	0.669476	131.927	1.29839	0.98285	-0.94735	0.931625	62.0133	1.0208	1.02651	0.0611701	0.898325	0.921924	1.01453	-13.2424	14.8513	0.894887	0.84702	38.1248	0.935574	1.13681	0.346577	0.996793	1.00223	-0.335958	0.00681371	-0.10663	86.9312	7.74101	-0.0649544	39.6073	0.0185959
ACICJ	-1.77767	30.5275	44.0116	40.3238	0.740565	8.3078	-0.0467788	7.45101	-0.545156	0.10227	0.131812	4.54876	0.96305	0.942179	125.596	80.6508	0.964692	139.648	0.667332	132.44	1.27926	0.978014	-0.96834	0.933563	62.5839	1.03378	1.04312	0.0608991	0.909426	0.924444	1.02732	-13.2592	14.7664	0.904005	0.866364	38.5792	0.928339	1.1578	0.342338	0.988417	0.994595	-0.397992	0.0265979	-0.0980079	87.2169	7.75882	-0.0617105	39.8287	0.0295414
AQUAE	-1.74235	35.1301	48.4901	44.0407	0.797194	8.43058	0.0967614	7.69461	-0.537222	0.13893	0.161646	4.99621	0.939966	0.925066	132.146	78.7105	0.942457	149.121	0.665326	142.644	1.21375	0.960629	-1.06214	0.86695	71.1279	1.05147	1.06775	0.0592366	0.936601	0.93997	1.04725	-13.8519	15.6466	0.911305	0.852602	41.9435	0.917471	1.30595	0.34253	0.999839	1.0147	-0.214409	-0.176222	-0.130678	86.0137	7.28438	-0.177307	37.2782	0.0227165
SALRD	-1.7596	32.3365	45.6667	41.6953	0.791089	8.53621	0.0819918	7.69452	-0.536323	0.141254	0.122995	4.59653	0.986137	0.96653	127.481	80.7754	0.976969	140.816	0.683683	133.104	1.33719	0.994299	-0.769597	0.926748	62.9124	1.0234	1.03355	0.0600546	0.894345	0.942515	1.02115	-13.3689	14.784	0.910151	0.8578	38.8573	0.93639	1.09464	0.342415	0.984871	0.981199	-0.573353	-0.24839	-0.140842	86.0364	7.54604	-0.108906	37.9445	-0.0182598
THET8	-1.76976	31.933	45.5902	41.2342	0.75215	8.26764	0.0062833	7.49967	-0.545162	0.120426	0.142708	4.74265	0.959222	0.925213	128.149	76.449	0.953698	144.046	0.664769	136.92	1.24093	0.969211	-1.19139	0.951009	65.961	1.04411	1.05982	0.0624848	0.920468	0.913186	1.04004	-13.5546	15.1889	0.896796	0.861794	39.2494	0.92644	1.23261	0.343999	0.977469	0.989395	-0.540072	-0.0295758	-0.108863	87.1132	7.64922	-0.101162	38.9513	0.0222823
Species	Ecology
ACIC1	moderately thermophilic, aerobic, cellulolytic bacterium originally recovered from the acidic hot springs of northern Yellowstone National Park, Wyoming
ACICJ	acidophilic dissimilatory iron-reducing bacterium of the alpha subdivision of the Proteobacteria
AQUAE	hyperthermophilic marine aerobic bacterium that reduces oxygen using hydrogen, thiosulfate or sulfur as the electron donor
SALRD	extremely halophilic, aerobic, heterotrophic, motile and red-pigmented
THET8	thermophilic
[truncated: 9 more columns]

## Sheet: MCMC
	Cluster
	Red		Yellow
	Highest Posterior Density (HPD) Interval		HPD Interval
Feature	lower	upper	lower	upper
#1	-0.590092	0.909784	-0.788311	0.601853
#2	-0.639712	0.51987	0.263087	0.920042	Feature#2 significantly different between the clusters "Yellow" and "Blue" *
#3	0.666507	1.74542	0.378991	1.10526	Feature#3 significantly different between the clusters "Red" and "Blue", and between the clusters "Yellow" and "Blue"
#4	1.04048	1.83609	-0.896754	-0.0600158	Feature#4 significantly different between the clusters "Red" and "Blue"
#5	-1.95129	-0.942499	-1.6858	-0.977791	Feature#5 significantly different between the clusters "Red" and "Blue", and between the clusters "Yellow" and "Blue"
(relatively to "Blue" cluster)
Probability = 0.95
Bolded values = holds when probability is 0.99
	Cluster
	Blue		Yellow
	Highest Posterior Density (HPD) Interval		HPD Interval
Feature	lower	upper	lower	upper
#1	-1.05192	0.497748	-1.19362	0.564007
#2	-0.50523	0.613326	0.0261267	1.23432
#3	-1.70363	-0.596367	-1.04858	0.0972387	Feature#3 significantly different between the clusters "Red" and "Blue"
#4	-1.80701	-1.03548	-2.3715	-1.5034	Feature#4 significantly different between the clusters "Red" and "Blue", and between the clusters "Yellow" and "Red"
#5	1.02273	2.02027	-0.339679	0.712792	Feature#5 significantly different between the clusters "Red" and "Blue"
(relatively to "Red" cluster)
Probability = 0.95
Bolded values = holds when probability is 0.99
	Cluster
	Blue		Red
	Highest Posterior Density (HPD) Interval		HPD Interval
Feature	lower	upper	lower	upper
#1	-0.588613	0.877517	-0.580378	1.26766
#2	-0.96438	-0.251565	-1.22513	0.0194141	Feature#2 significantly different between the clusters "Yellow" and "Blue"
#3	-1.0727	-0.384825	-0.137921	0.995337	Feature#3 significantly different between the clusters "Yellow" and "Blue"
#4	0.119386	0.926922	1.5364	2.37407	Feature#4 significantly different between the clusters "Yellow" and "Red"
#5	0.989322	1.67642	-0.678594	0.415717	Feature#5 significantly different between the clusters "Yellow" and "Blue"
(relatively to "Yellow" cluster)
Probability = 0.95					Feature#2 significantly different between the clusters "Yellow" and "Blue"
Bolded values = holds when probability is 0.99					Feature#3 significantly different between the clusters "Red" and "Blue", and between the clusters "Yellow" and "Blue"
					Feature#4 significantly different between the clusters "Red" and "Blue", and between the clusters "Yellow" and "Red"
					Feature#5 significantly different between the clusters "Red" and "Blue", and between the clusters "Yellow" and "Blue"
* The feature values are signifficantly different between the clusters if the resulting interval does not contain zero.
Feature #1	Number of hydrogen bond donors
Feature #2	Normalized frequency of extended structure
Feature #3	Normalized frequency of beta-sheet unweighted
Feature #4	Average protein size
Feature #5	Ratio of charged residues to uncharged

[truncated: 1 more sheets: MCMC variance]
